# Supplementary material for: Biological Interpretable Machine Learning Model for Predicting Pathological Grading in Clear Cell Renal Cell Carcinoma Based on CT Urography Peritumoral Radiomics Features
Source: Bioengineering (Basel). 2025 Oct 20;12(10):1125. doi: 10.3390/bioengineering12101125 (PMC12561653; doi:10.3390/bioengineering12101125)
Supplement: Supplementary file 1 [file bioengineering-12-01125-s001.zip]

Archive with 2 entries (2 files):
- Supplementary material 2 DEG_Results.xlsx
- Supplementary material 1 Radiomics Features.xlsx
