# Supplementary material for: Biological Interpretable Machine Learning Model for Predicting Pathological Grading in Clear Cell Renal Cell Carcinoma Based on CT Urography Peritumoral Radiomics Features
Source: Bioengineering (Basel). 2025 Oct 20;12(10):1125. doi: 10.3390/bioengineering12101125 (PMC12561653; doi:10.3390/bioengineering12101125)
Supplement: Supplementary file 1 [file bioengineering-12-01125-s001.zip › Supplementary material 2 DEG_Results.xlsx]

## Sheet: riskDiff
gene	lowMean	highMean	logFC	pValue	fdr
AC005256.1	0.865393	2.02481	1.22636	0.00893345	0.046667
TRBV6-6	0.758604	1.84809	1.28462	2.97229e-05	0.00061842
SYT12	1.79679	5.37811	1.58167	0.000112858	0.00185294
GCNT3	1.10493	3.9184	1.82631	0.00240932	0.0189183
SMTNL1	1.25382	2.56368	1.03189	1.25952e-06	4.32175e-05
RNASE2	2.6393	6.17142	1.22545	2.43665e-06	7.64517e-05
KLHDC7B	65.9158	157.191	1.25382	7.53264e-05	0.00133186
KIR2DL4	0.75714	2.63789	1.80075	4.11697e-11	1.18988e-08
BATF3	1.87266	3.91567	1.06417	1.15421e-06	4.04352e-05
SP140	2.02216	5.34898	1.40337	1.63317e-09	1.6148e-07
CD3E	11.7419	32.061	1.44915	1.37256e-11	6.06711e-09
CYTIP	6.49357	14.355	1.14447	8.65709e-11	2.04763e-08
PAX5	1.09961	2.51864	1.19566	0.00895872	0.0467827
TOX2	6.05796	13.1076	1.1135	0.000374128	0.00471313
AC007991.2	2.26411	8.91169	1.97675	3.11626e-07	1.33431e-05
TYROBP	98.1171	220.731	1.16971	4.93759e-09	3.94718e-07
AC245884.12	2.61357	8.27968	1.66355	0.00125502	0.0117886
TRAV1-2	0.477436	1.54225	1.69166	9.17941e-09	6.47687e-07
SPINK1	1467.84	575.092	-1.35183	3.91775e-05	0.000781938
PCED1B-AS1	2.25206	5.55311	1.30205	3.3225e-10	5.09529e-08
AC010329.2	2.46352	1.11001	-1.15014	0.00301188	0.0221456
AC004847.1	0.91321	1.87401	1.03711	6.80011e-09	5.08452e-07
SLAMF8	2.36596	5.6126	1.24624	1.50569e-08	9.71204e-07
IGHM	177.812	756.246	2.08851	2.00279e-05	0.00045263
CSF3R	3.61468	8.11798	1.16725	5.87542e-06	0.000161429
RN7SL3	1.82537	22.4221	3.61867	0.00136953	0.0125531
APOL3	15.1694	32.1689	1.08451	3.1852e-07	1.34846e-05
C1QC	198.107	554.267	1.4843	1.41392e-09	1.47568e-07
BATF2	10.2874	29.0478	1.49754	3.31893e-08	1.90383e-06
GNGT2	1.7906	3.70629	1.04953	3.45327e-08	1.97335e-06
CCL20	15.2678	49.4162	1.69449	0.000887365	0.00906608
IGHV3-13	10.4888	24.1647	1.20405	9.58579e-05	0.00162534
KRTAP5-10	3.33546	1.13246	-1.55842	0.000662372	0.00729823
LTB	16.5597	34.1753	1.04528	3.68918e-08	2.09225e-06
PTPRC	7.284	18.6661	1.35762	2.83865e-10	4.49075e-08
CD300E	2.38383	5.29303	1.15081	0.00072537	0.00782036
AL049767.1	0.862273	1.87189	1.11828	0.000862282	0.00886404
XCL2	1.776	4.11131	1.21097	3.68338e-06	0.00010749
TPSP2	11.3625	5.11311	-1.15201	0.00378586	0.0258743
TNF	2.72018	8.21457	1.59448	7.01299e-07	2.61534e-05
HLA-DRB1	700.535	1803.93	1.36461	5.63269e-10	7.42576e-08
SGK2	9.25885	3.76676	-1.29751	0.000324521	0.00427077
UBASH3A	0.767473	2.17987	1.50606	1.3932e-10	2.68441e-08
TRGV10	0.51704	1.99364	1.94706	4.08613e-11	1.18988e-08
NFE2	0.879798	3.02056	1.77957	3.21798e-06	9.61493e-05
CASP5	0.468205	1.64546	1.81328	2.0993e-09	1.95966e-07
IGLV8-61	22.9431	54.8037	1.25621	0.000516921	0.00607888
SFTPB	0.137642	3.33658	4.59938	5.04825e-05	0.000975196
IGLV3-9	16.4019	40.5366	1.30536	0.000138927	0.00216867
SECTM1	24.9337	66.6073	1.41758	3.33148e-09	2.86108e-07
RNF186	3.34322	1.0381	-1.6873	0.000677085	0.00742767
IGHV1OR21-1	0.614009	1.62875	1.40743	0.00212906	0.017203
BCAS1	43.2864	19.6333	-1.14061	3.93978e-06	0.000113649
HLA-DRB6	45.1795	110.22	1.28665	2.86816e-08	1.67076e-06
CCL3	1.78002	4.29357	1.27028	1.61107e-08	1.026e-06
IGKV4-1	243.081	651.285	1.42185	0.000207258	0.00298932
CD38	2.36702	7.33708	1.63213	4.24992e-10	6.14155e-08
SIRPG	2.85306	7.36904	1.36897	1.55016e-10	2.84998e-08
HLA-DPB1	66.1246	163.507	1.30609	7.76969e-11	1.94618e-08
ZAP70	2.53151	8.13962	1.68496	5.91467e-12	3.70382e-09
S100A8	1046.73	3799.21	1.85981	0.0021534	0.0173345
ALOX5AP	18.0085	39.6213	1.1376	2.17551e-09	2.01826e-07
TNFAIP8L2	6.47412	13.5443	1.06493	1.228e-08	8.13022e-07
TRAT1	0.743667	2.02862	1.44777	1.89947e-08	1.16996e-06
GDPD2	13.6233	4.48195	-1.60387	2.94883e-05	0.000614673
LGALS4	39.8315	12.4823	-1.67403	0.0045065	0.0292566
DPEP3	0.153979	5.51785	5.1633	0.00957675	0.0488226
TRAV19	1.24818	2.68801	1.10672	5.31224e-05	0.00101338
HLA-DMB	12.0136	31.2226	1.37793	1.95134e-11	7.32426e-09
TNFRSF9	1.39047	2.80012	1.00992	7.67296e-10	9.53033e-08
C2orf66	2.12708	1.06185	-1.00229	0.00588163	0.0350223
PRKAR1B-AS1	2.55031	6.06278	1.2493	1.27921e-08	8.43213e-07
TNFSF8	1.06914	2.28134	1.09343	2.23352e-05	0.000492203
BTK	2.62056	5.7541	1.13471	1.74718e-08	1.08059e-06
FPR1	6.23299	15.0044	1.26738	1.18165e-06	4.10141e-05
STAT4	1.26412	2.54866	1.0116	7.28774e-09	5.36899e-07
BLK	0.74446	1.83317	1.30007	0.00202519	0.0166196
LINC01857	1.496	3.81115	1.34911	2.55685e-05	0.00055211
SIGLEC10	3.50593	10.2699	1.55055	9.55509e-10	1.1219e-07
LILRB1	2.42811	6.28713	1.37257	6.18833e-08	3.2748e-06
TRAV12-1	0.798737	2.16294	1.4372	6.12782e-08	3.25424e-06
SH2D5	1.54665	3.27767	1.08353	0.00288364	0.0214879
CD53	30.2198	74.5947	1.30358	9.55509e-10	1.1219e-07
TRBV5-6	0.77568	2.08603	1.42723	1.88247e-06	6.17723e-05
LINC02577	1.25767	2.91409	1.21229	0.000112151	0.00184815
IGLV6-57	121.254	282.706	1.22127	6.70165e-06	0.000179241
IGKV3-11	161.767	413.895	1.35534	1.22714e-05	0.000303833
CALHM6	1.83088	7.56865	2.0475	8.71969e-11	2.04763e-08
CCL4	10.0464	27.8807	1.47258	4.23313e-11	1.20037e-08
HLA-DRB9	0.880506	1.97467	1.16521	6.8865e-06	0.000183506
IFNG	1.05995	4.62539	2.12558	2.24781e-11	7.47341e-09
MFSD6L	4.30912	1.86343	-1.20943	0.000149084	0.00228671
IGLV3-21	196.66	484.618	1.30114	6.62958e-06	0.00017856
PLEK	12.1002	30.1423	1.31676	4.41445e-09	3.60569e-07
HCST	3.02503	7.75551	1.35827	1.35393e-09	1.42295e-07
AATBC	20.5052	8.79296	-1.22157	0.000108638	0.00180611
AC099778.2	2.33998	1.01343	-1.20724	0.00630962	0.0367191
IGKV5-2	5.19759	21.6468	2.05824	0.0010016	0.00991639
TRBV10-3	0.802757	2.04747	1.35081	3.5881e-06	0.000105323
LINC02195	2.53814	8.42458	1.73083	2.2903e-12	2.39496e-09
LILRB5	1.48828	3.62536	1.28447	2.90653e-06	8.8247e-05
UTS2	0.32002	7.00549	4.45225	7.90439e-06	0.000207684
IGHV2-70D	8.19875	24.6192	1.58631	0.00682696	0.0387033
CARD17	0.447608	2.25541	2.33308	1.55979e-09	1.57767e-07
ADRA2C	6.53908	2.91457	-1.16581	0.00291683	0.02168
MIR200B	4.64026	2.07031	-1.16436	0.00242011	0.0189437
AIF1	33.376	85.326	1.35417	1.56413e-09	1.57767e-07
CD6	3.55221	7.30227	1.03963	4.29233e-09	3.54448e-07
IGHV3-35	0.699805	2.00904	1.52148	0.00230112	0.0183079
IL21R	1.66159	3.50047	1.07499	5.56451e-11	1.49338e-08
ITK	1.07285	2.76783	1.3673	1.42414e-09	1.4761e-07
WAS	10.2063	23.4568	1.20054	9.79291e-11	2.14883e-08
IGHV3-11	46.1077	149.649	1.6985	0.000229214	0.00322568
HLA-DQB2	14.6594	31.5687	1.10667	2.21091e-06	7.05472e-05
IGLV1-40	190.096	421.233	1.14789	0.000142946	0.00221483
AL133371.2	1.15583	2.43583	1.07549	4.8991e-06	0.00013814
KCNG1	35.4662	17.2411	-1.0406	0.0023542	0.0186512
CRTAM	0.968639	2.34932	1.27821	8.48257e-09	6.07069e-07
GRAP2	0.788298	1.78867	1.18208	7.30311e-11	1.86031e-08
UGT1A1	6.9558	2.86427	-1.28005	3.90182e-05	0.000779793
GZMA	18.8403	59.2879	1.65392	4.05729e-12	3.28936e-09
SUSD3	7.79814	16.1104	1.04679	1.10849e-08	7.60706e-07
P2RY10	1.82301	4.04541	1.14997	9.98222e-10	1.15402e-07
FASLG	0.891509	3.52923	1.98503	5.61327e-14	4.2181e-10
TRAC	44.821	117.376	1.38889	3.24043e-11	1.03618e-08
LINC01914	0.447903	2.10038	2.22939	0.0019925	0.0164264
SLA	4.65746	11.401	1.29155	1.18848e-09	1.28882e-07
PLA2G2D	3.57145	9.98299	1.48296	5.7185e-05	0.0010713
IGHV3-74	35.451	94.1295	1.40882	0.00342932	0.0242086
IGKV2D-28	1.49392	4.58127	1.61665	0.000588797	0.00668861
SPN	2.10764	4.95084	1.23205	2.51682e-10	4.11145e-08
SERPINA1	41.8222	94.2194	1.17175	8.25211e-09	5.93401e-07
CTLA4	3.44003	8.63628	1.32799	3.47285e-13	1.63157e-09
SIGLEC8	0.596093	1.55678	1.38495	6.69132e-05	0.00121896
VNN2	1.39312	4.71491	1.75891	1.228e-08	8.13022e-07
AC015911.7	0.604695	1.6378	1.43748	1.69628e-08	1.05782e-06
C5AR2	0.6743	1.73291	1.36174	1.05044e-06	3.74102e-05
TGM1	9.70419	34.2033	1.81746	0.00457267	0.0295454
HLA-DQB1-AS1	1.80317	4.92345	1.44913	4.82191e-08	2.63522e-06
AL590764.1	0.726599	1.75918	1.27567	6.10216e-10	7.97472e-08
AC026369.1	6.06106	1.86366	-1.70143	0.000481357	0.00572788
IL12RB2	2.55488	6.17147	1.27236	1.90403e-06	6.23435e-05
TRBV11-2	0.598224	1.49754	1.32384	3.156e-07	1.34367e-05
IGKV1D-8	4.13068	9.71143	1.2333	0.00128138	0.0119688
IGLV1-36	16.6936	41.9245	1.3285	0.000410882	0.00508661
CD7	7.61524	22.8704	1.58652	3.60158e-14	4.2181e-10
MNDA	6.81909	15.7067	1.20373	1.70518e-09	1.67498e-07
IGLV2-23	100.077	281.258	1.49078	0.000185563	0.00274221
CCL8	12.4783	28.9967	1.21647	3.57739e-05	0.000722643
MIR7152	4.64451	1.39724	-1.73295	0.00145513	0.0130462
SIT1	3.47691	10.9474	1.65471	9.79291e-11	2.14883e-08
IGLV10-54	2.86013	12.1782	2.09015	0.000438945	0.00535028
MYO7A	2.04012	4.34756	1.09155	1.5267e-10	2.84998e-08
BEAN1	1.67534	0.819459	-1.03171	0.000320202	0.00422503
IGLJ2	1.00873	2.79245	1.46899	0.000367899	0.00465417
AP005432.2	51.6911	24.9918	-1.04846	0.00442463	0.0288956
SH2D1A	1.42784	4.21721	1.56245	4.00419e-10	5.95832e-08
GZMB	16.2223	52.5826	1.69661	4.40479e-12	3.30998e-09
KLK10	6.59621	16.6997	1.34011	0.00200679	0.016526
FGL2	7.43366	16.1066	1.11551	6.07224e-07	2.31037e-05
RAPSN	2.8107	1.35258	-1.05521	0.000669197	0.00735188
UPK3B	331.066	139.802	-1.24373	5.439e-06	0.000151296
IGHV4-61	5.51294	15.4687	1.48845	3.94994e-05	0.000787315
LINC01871	5.4947	20.8798	1.926	1.03227e-12	2.32786e-09
TRAV12-3	0.827801	2.21855	1.42226	1.25451e-07	6.14137e-06
AC012236.1	1.35914	2.82136	1.0537	2.26562e-07	1.00442e-05
TAGAP	2.59488	5.66746	1.12703	4.15364e-08	2.30351e-06
LINC01480	0.777795	1.71612	1.14169	2.76338e-07	1.19342e-05
IGHV1-69	25.228	54.3111	1.10622	5.73264e-05	0.00107159
AC104530.1	0.951613	1.98523	1.06086	9.44442e-07	3.40393e-05
IGKV1D-43	0.796995	4.07799	2.35522	0.00241142	0.0189249
MEFV	0.629796	1.68965	1.42377	5.44439e-09	4.23962e-07
HAVCR2	8.91448	21.1935	1.2494	4.06434e-10	5.98852e-08
IGLV2-14	169.71	389.435	1.19831	7.53247e-05	0.00133186
SNX20	2.17887	5.11495	1.23114	3.56156e-11	1.11514e-08
ITGAL	3.11214	8.32126	1.4189	1.32918e-11	6.05341e-09
IGKV2-30	15.0396	33.3325	1.14816	0.00189762	0.0158999
CD27	3.08834	8.47761	1.45682	5.59833e-09	4.33698e-07
TRBV12-4	0.531945	1.61113	1.59872	1.14162e-08	7.7635e-07
IGLL5	1.6368	3.98112	1.28229	2.54676e-05	0.000551517
VNN1	1.04721	6.11135	2.54494	6.48671e-07	2.45563e-05
STAB1	13.306	27.5072	1.04773	1.93106e-05	0.00043906
SLAMF7	8.1908	18.714	1.19204	1.8606e-06	6.15923e-05
AC243960.1	0.88913	2.69987	1.60243	3.85256e-11	1.1764e-08
BIRC3	13.3262	29.876	1.16472	9.61379e-07	3.45659e-05
LINC00967	12.8921	3.51331	-1.87559	0.00268248	0.0203714
CYP2C18	3.93361	1.78236	-1.14206	0.00772975	0.0424178
IGLV3-27	19.4317	40.2487	1.05053	0.000928326	0.00935735
CD8A	7.08604	25.8886	1.86927	2.35093e-12	2.39496e-09
IRF4	1.53577	3.21205	1.06453	2.41171e-08	1.42699e-06
DOCK2	2.48634	5.9988	1.27065	4.60397e-09	3.72586e-07
CD74	799.845	1975.56	1.30447	8.39391e-11	2.03471e-08
TRGC2	1.38867	5.5191	1.99073	1.52225e-12	2.32786e-09
IGHGP	354.438	793.023	1.16183	1.75764e-05	0.000405769
MOGAT2	4.19193	1.82584	-1.19905	0.00567971	0.0342125
TRBV2	0.860553	2.03098	1.23884	7.05966e-05	0.00126611
PIK3R5	1.85961	4.09353	1.13834	5.38826e-10	7.23038e-08
TIMD4	1.05676	2.85587	1.43428	0.00559725	0.0338379
DOK2	9.75237	23.2984	1.25641	8.01373e-11	1.9744e-08
MYCL-AS1	2.41749	1.04122	-1.21524	0.00426699	0.0281266
TYMP	98.4455	207.922	1.07864	2.58169e-07	1.13784e-05
CXCL9	44.9705	177.781	1.98305	4.64625e-10	6.4656e-08
TRAV21	1.02982	2.78681	1.43622	6.5492e-08	3.43552e-06
IDO1	32.7616	73.6702	1.16908	1.08931e-09	1.24024e-07
AC015849.5	1.85439	0.615668	-1.59072	0.00592304	0.0351744
LAX1	0.927051	2.28527	1.30164	1.61113e-08	1.026e-06
CCL24	2.77172	9.50446	1.77783	5.31334e-05	0.00101338
SRCIN1	7.40124	3.47359	-1.09134	1.66782e-05	0.000389218
IGKJ1	32.8849	66.7985	1.02239	0.000767152	0.00816699
CEACAM21	1.03169	2.56915	1.31628	4.11531e-09	3.43605e-07
SLAMF1	1.20046	3.01454	1.32836	1.19564e-10	2.3959e-08
TRBV7-3	0.730902	1.51189	1.04861	2.7406e-05	0.000581036
CD180	1.48372	3.30962	1.15745	9.11481e-07	3.30885e-05
ZDHHC8P1	1.99284	0.911886	-1.1279	0.00138931	0.0126876
IGHV4-28	8.02194	20.6668	1.36529	0.000124743	0.00199868
IGKV2OR22-4	0.810036	4.59301	2.50338	8.33233e-06	0.000218165
CLEC4E	1.99785	4.53986	1.1842	8.77079e-08	4.43826e-06
IGKV3D-15	6.31627	20.5599	1.70268	0.000547921	0.00634415
IGLV3-25	153.691	331.104	1.10725	2.14277e-05	0.000478523
TRAV8-3	1.01025	2.27383	1.17041	4.94198e-08	2.69105e-06
MT1M	16.4376	34.7238	1.07893	0.00306388	0.0224292
CD70	2.72856	8.01406	1.55439	2.6464e-07	1.15623e-05
GZMK	1.26115	3.72002	1.56057	3.42391e-07	1.41193e-05
AC004687.1	2.0102	4.8948	1.28391	1.66651e-08	1.04358e-06
PIK3AP1	5.43726	11.0381	1.02154	6.76547e-07	2.52931e-05
UPK3A	293.115	140.722	-1.05862	0.000303281	0.00406469
IGKV3-7	3.73783	9.90458	1.4059	0.00328943	0.0235526
GPR34	3.93508	8.5764	1.12398	3.47041e-05	0.000702921
S100A7A	4.91503	15.5813	1.66454	0.00788088	0.0430384
TRBV6-5	1.42253	3.24116	1.18805	3.21602e-07	1.34995e-05
SIGLEC7	1.14596	2.37756	1.05292	1.54585e-06	5.17429e-05
CASP1P2	0.586829	3.18883	2.44201	1.20467e-06	4.15252e-05
AC103563.1	1.04762	2.17905	1.05658	0.0012792	0.0119593
SEPTIN1	3.50554	7.38722	1.07539	1.54704e-08	9.93612e-07
VSIG4	15.9729	48.534	1.60337	9.33346e-07	3.38006e-05
MS4A6A	10.277	27.3586	1.41258	1.17877e-08	7.94427e-07
HK3	4.82932	10.8571	1.16875	2.27071e-09	2.09365e-07
IGHD	19.4022	44.6486	1.20239	0.00208644	0.0169385
P2RY13	1.5134	4.55219	1.58877	6.25729e-09	4.70204e-07
IL18RAP	0.76706	2.18334	1.50913	4.15848e-12	3.28936e-09
TRBC1	26.3667	66.6597	1.3381	2.01451e-11	7.32426e-09
ADAMDEC1	7.16325	15.7115	1.13313	1.89115e-05	0.000431948
TRBJ1-5	1.89019	4.94472	1.38736	1.85629e-07	8.55771e-06
CD2	14.4808	39.3844	1.44349	3.86184e-12	3.28936e-09
APOE	249.171	531.294	1.09238	8.7032e-06	0.000224357
AL157871.2	0.741064	1.93906	1.38768	5.44622e-06	0.000151296
LST1	7.65061	16.6285	1.12001	1.5197e-09	1.55371e-07
TRAV8-4	0.630538	1.50098	1.25125	2.31131e-06	7.32315e-05
AC135068.3	0.686954	3.03948	2.14554	8.74957e-05	0.00151146
TREML1	0.515459	1.74643	1.76048	3.8518e-07	1.5437e-05
HLA-DRB5	199.446	535.795	1.42569	2.61287e-08	1.53394e-06
CD37	9.50698	20.1431	1.08323	6.06893e-08	3.23439e-06
AL645608.6	2.06346	0.912525	-1.17713	0.00426028	0.0280946
IGHV3-33	33.9985	121.034	1.83187	2.59281e-05	0.000556382
IGLC2	563.818	1402.7	1.3149	2.05559e-05	0.000463171
GZMM	3.21523	8.85358	1.46134	1.00989e-10	2.16823e-08
IL20	0.456176	1.70159	1.89922	0.00707856	0.0398441
AOAH	3.61977	10.2635	1.50355	1.33449e-09	1.4124e-07
TRAV4	0.876485	2.56867	1.55122	6.53689e-08	3.43552e-06
NFAM1	2.89672	6.68917	1.20741	1.80602e-09	1.75114e-07
LY86	7.1027	16.7726	1.23967	1.27857e-07	6.23883e-06
HLA-DQA2	32.0795	80.6182	1.32945	2.06377e-06	6.69902e-05
TMEM178A	2.88246	1.37225	-1.07076	0.000542455	0.00630028
ARHGAP9	3.59646	9.3509	1.37853	8.735e-13	2.32786e-09
FCGR1CP	0.691191	1.67397	1.27612	1.98089e-06	6.45788e-05
IGLC3	344.286	928.034	1.43057	4.40534e-06	0.000125631
FCGR1A	2.42959	6.35771	1.3878	5.29468e-09	4.1881e-07
TRBV4-1	0.667403	2.40779	1.85108	1.04728e-07	5.17749e-06
AL365361.1	0.739584	1.63022	1.14028	6.48589e-06	0.000175317
CEACAM4	0.936012	2.55262	1.44738	1.57472e-09	1.57777e-07
MRC1	9.06176	20.6767	1.19014	1.29423e-05	0.000317309
KLHL6	1.51281	3.30266	1.1264	8.69216e-07	3.17074e-05
MTCO2P12	30.8646	6.88506	-2.16441	0.00691683	0.0391095
LILRB2	4.68416	13.7033	1.54867	4.29233e-09	3.54448e-07
HSPA7	7.68967	16.4181	1.09429	3.73645e-07	1.52182e-05
IGHV4-4	35.6631	132.251	1.89077	0.000239658	0.00336618
MS4A1	3.68028	11.1364	1.5974	0.00306269	0.0224292
CD5	3.80637	8.53058	1.16423	1.72986e-09	1.68819e-07
IGHJ4	16.7694	34.8274	1.05439	0.00177071	0.0151722
LILRA5	3.16135	9.24081	1.54748	2.13613e-06	6.8745e-05
HLA-DMA	60.3502	135.335	1.16511	1.13784e-09	1.26647e-07
ZBP1	2.03094	4.67715	1.20348	2.16439e-10	3.69644e-08
AL031846.1	0.583719	1.63332	1.48446	1.21201e-10	2.39675e-08
SLITRK6	73.916	29.0661	-1.34655	2.63449e-05	0.000563212
HLA-DPA1	74.953	201.026	1.42332	2.19735e-10	3.71055e-08
CD209	3.05698	9.08771	1.57181	3.1108e-06	9.36919e-05
CCL4L2	6.27755	18.5263	1.5613	4.70526e-08	2.58085e-06
IRF8	5.64941	12.8185	1.18206	3.83811e-08	2.16853e-06
IGLV7-43	13.6906	80.5114	2.55601	0.000115422	0.00188142
IGHV3-7	71.6615	147.866	1.04502	5.15746e-05	0.00098993
IGHV3-48	71.2151	180.363	1.34065	0.000700719	0.00762549
TRBV7-9	2.03437	7.59801	1.90104	1.43501e-10	2.72997e-08
AC073648.6	9.66316	2.19671	-2.13715	0.000360775	0.00459136
LGALS17A	0.721822	3.60196	2.31907	1.02957e-08	7.0979e-07
TRBJ1-2	0.865661	1.87311	1.11356	0.000956014	0.00954351
TRBV9	0.915239	3.56717	1.96256	1.08565e-10	2.24515e-08
IGHV3-15	62.9747	134.709	1.09701	6.76524e-05	0.00122507
ANXA10	75.6578	27.9129	-1.43856	0.00957019	0.0488057
JCHAIN	80.0668	189.826	1.2454	6.89935e-05	0.00124329
PICSAR	9.29335	26.6651	1.52068	0.00350431	0.0246413
GPR84	2.28238	4.64477	1.02507	1.36224e-07	6.56203e-06
IGHJ1	4.1566	9.05128	1.12272	0.00752145	0.0416353
GBP5	6.98231	38.9808	2.48099	8.05819e-12	4.65794e-09
ZC3H12D	0.66679	1.43237	1.1031	4.34568e-10	6.16143e-08
DNASE1L3	1.31564	4.57083	1.79669	0.00105161	0.0102895
IGKV1-9	58.102	196.149	1.75529	0.000330238	0.00432707
CD19	2.60637	6.70637	1.36349	0.00122347	0.011566
TRBV6-2	0.886973	2.1095	1.24994	2.37058e-06	7.45343e-05
GPR18	0.777801	1.74226	1.16349	1.37961e-07	6.58238e-06
MIR6867	2.16907	1.02977	-1.07475	0.000467351	0.00560077
KLHDC7B-DT	2.48965	5.60583	1.17099	1.00993e-08	6.9946e-07
ADGRG3	0.933898	2.16026	1.20987	1.19561e-06	4.13076e-05
FUT7	0.726903	1.72384	1.24579	1.57383e-10	2.84998e-08
IGLV3-1	199.638	544.742	1.44819	8.89351e-06	0.000228479
MAP4K1	3.18651	7.61634	1.25712	1.48542e-08	9.62259e-07
CIITA	3.0321	7.59579	1.32488	3.44913e-10	5.23606e-08
RNASE7	8.06137	17.3384	1.10487	0.00363949	0.0252341
IGHJ3P	5.94212	14.691	1.30589	0.000122737	0.00197074
FPR2	0.628588	1.89305	1.59053	8.4926e-08	4.32749e-06
CCL7	2.271	4.70199	1.04994	0.000333157	0.00435235
IGHV3-30	54.1676	152.639	1.49462	1.6676e-05	0.000389218
IGHV1-58	5.20871	16.2851	1.64456	0.00104812	0.010262
FAHD2P1	8.38759	3.26173	-1.36262	0.00352426	0.024739
CXCL11	30.5724	116.553	1.93069	4.80141e-09	3.85885e-07
AC092745.4	2.06554	0.93447	-1.1443	9.76938e-06	0.000247595
CXCL3	3.98895	8.7268	1.12944	0.000137674	0.00215308
GPR171	1.74404	4.90827	1.49278	2.03994e-09	1.9404e-07
TRDJ1	0.444672	1.53326	1.78579	3.24868e-06	9.6874e-05
NUGGC	0.478911	1.53388	1.67936	0.000323062	0.00425549
FCGR2C	1.23286	2.77275	1.1693	1.65531e-08	1.0409e-06
AC004597.1	1.4299	0.639808	-1.16021	0.00335712	0.023878
SLCO2B1	6.86793	14.7514	1.10291	6.62963e-06	0.00017856
C2	6.5817	18.5725	1.49663	8.8825e-10	1.06796e-07
CXCL2	16.7611	35.272	1.0734	4.20359e-05	0.000833454
GBP1	59.2432	143.082	1.27212	6.17097e-09	4.68402e-07
IL10RA	5.3237	12.0221	1.17519	6.21384e-09	4.69285e-07
IGHV3-20	9.11682	35.0773	1.94394	2.33432e-07	1.03184e-05
GPR174	0.616609	1.97753	1.68127	1.46578e-09	1.50885e-07
CSF1R	18.8128	42.1794	1.16482	3.14622e-07	1.34331e-05
CXCR2P1	1.23318	5.26171	2.09315	1.14489e-09	1.26647e-07
OXGR1	3.50234	1.61428	-1.11743	0.000128732	0.00205384
DBH-AS1	0.891535	3.33501	1.90333	5.00702e-09	3.98151e-07
IGLVI-70	0.461799	3.18446	2.78571	5.42331e-05	0.00102653
IGHV3-53	9.49885	23.1	1.28207	0.00412325	0.0273832
SAA2	3.06866	12.2617	1.99847	8.4489e-06	0.000220067
EVI2B	8.17107	20.3204	1.31433	4.93027e-10	6.72498e-08
STAP1	1.12618	3.13305	1.47613	4.78859e-06	0.000135532
PRF1	9.94144	37.934	1.93197	4.34247e-13	1.63157e-09
ITGB2	24.0131	50.2501	1.06531	5.36906e-09	4.22469e-07
FADS6	4.7389	1.35574	-1.80547	7.97604e-06	0.000209201
TRHDE-AS1	3.02142	1.32049	-1.19416	9.50324e-06	0.000241257
IGKC	7450.85	17052.6	1.19451	2.01326e-05	0.000454313
ADGRG5	0.887586	2.43058	1.45334	4.31355e-10	6.16143e-08
GNLY	9.17111	29.3409	1.67774	2.14691e-11	7.47341e-09
CCL18	52.4695	114.414	1.12471	1.45126e-07	6.88042e-06
TAF5LP1	1.38845	4.07794	1.55437	9.86555e-11	2.14883e-08
LCP2	5.65138	12.915	1.19237	1.95134e-11	7.32426e-09
CCL23	1.69892	3.43007	1.01362	0.000590054	0.00669783
SLC5A8	0.0944608	2.43619	4.68877	0.00245739	0.0190667
LINC02084	0.77341	2.11051	1.44829	2.95977e-08	1.71747e-06
IGHV2-26	13.9696	42.7614	1.61401	4.89867e-05	0.000952421
TAP1	85.4562	186.018	1.12219	1.36925e-08	8.94715e-07
LAG3	6.73813	22.1378	1.71609	1.54891e-12	2.32786e-09
CCR5	3.87704	10.1356	1.38641	1.08931e-09	1.24024e-07
AL021978.1	1.21173	2.81593	1.21654	4.86725e-11	1.35463e-08
MT2A	718.614	1656.67	1.20499	7.89392e-06	0.000207684
CPA4	5.06796	16.689	1.71942	6.53742e-05	0.00119672
IFITM3P2	2.72859	8.21387	1.58991	3.44114e-06	0.000102006
C3AR1	7.52371	16.4819	1.13137	1.9142e-07	8.71773e-06
CCL22	5.5916	15.2475	1.44724	0.00126408	0.0118663
IGHV1-69D	43.9212	126.89	1.53059	0.000210872	0.00302445
FTH1P22	0.755133	2.22395	1.55832	3.8982e-09	3.27296e-07
IGF2	30.2659	9.18095	-1.72098	0.000135732	0.00213604
IGKV1-39	5.18714	20.3711	1.97351	0.00024288	0.00339874
USP30-AS1	0.789533	2.14749	1.44358	7.67313e-08	3.9493e-06
IGKV1-5	194.63	466.347	1.26067	5.0822e-05	0.000979236
XIRP1	0.824868	2.03469	1.30257	0.00257154	0.0197724
ZP1	1.61217	0.655095	-1.29923	0.000836859	0.00869284
CXCL13	32.1219	156.059	2.28047	2.71353e-10	4.33847e-08
CST7	14.5994	41.0959	1.49309	1.8603e-10	3.21362e-08
IGHG1	1904.26	4457.56	1.22702	1.37593e-06	4.65739e-05
IGHV3-21	93.0299	239.495	1.36423	1.24014e-05	0.000306548
TRBV5-4	0.624625	1.41336	1.17807	4.88245e-06	0.000137929
TRBJ2-7	3.08155	6.89965	1.16287	0.000107683	0.00179421
FPR3	13.6383	29.8339	1.12929	5.83667e-08	3.13283e-06
WARS1	92.0638	281.093	1.61034	2.08421e-09	1.95772e-07
IGKV1-17	49.2422	106.747	1.11623	0.000228817	0.00322568
IGHV6-1	33.5549	87.6206	1.38475	4.50754e-05	0.000886995
IL7R	9.84711	20.3324	1.04601	8.28854e-07	3.03826e-05
SIGLEC12	1.42358	2.961	1.05656	0.000102074	0.00171405
TRAV13-1	1.30638	2.82114	1.1107	2.02146e-08	1.24002e-06
PSTPIP1	3.1676	6.9884	1.14157	1.62259e-10	2.90309e-08
TRBJ1-4	1.48077	3.40608	1.20176	4.61116e-09	3.72586e-07
MZB1	15.33	35.8723	1.22651	4.40534e-06	0.000125631
GVINP1	0.768923	1.68279	1.12994	4.09519e-07	1.62392e-05
EOMES	0.672579	2.25232	1.74364	1.31445e-08	8.62657e-07
RUFY4	0.644353	1.32495	1.04002	5.1451e-06	0.000144264
VSIG2	305.872	140.614	-1.12119	9.48859e-06	0.000241257
GGTA1	1.98528	4.27716	1.10731	9.48859e-06	0.000241257
IGHV1-2	74.2501	199.768	1.42786	4.5386e-07	1.78096e-05
IGKV2D-29	10.5699	51.37	2.28097	0.000285973	0.00388949
TRAV17	0.689494	1.72086	1.31952	1.78628e-07	8.28578e-06
CASP14	44.3386	236.578	2.41568	0.00448852	0.02919
UGT1A6	4.04966	1.86472	-1.11884	0.00264705	0.0202115
WDFY4	1.20026	2.50584	1.06194	4.43286e-07	1.74402e-05
LAIR1	5.13587	11.922	1.21495	4.09936e-08	2.28183e-06
IL2RA	3.38843	9.81907	1.53497	1.25184e-10	2.44337e-08
CD40LG	0.680202	1.42421	1.06613	8.21667e-05	0.00143161
IL12RB1	2.30783	7.00932	1.60274	1.00264e-11	5.19611e-09
HS3ST3B1	1.47295	3.27298	1.15189	1.25303e-06	4.30933e-05
IGSF6	5.22903	10.7297	1.03699	1.25942e-09	1.3424e-07
TRAV2	0.737872	1.94812	1.40064	5.62897e-09	4.33835e-07
IGHV3OR16-9	1.12163	2.75904	1.29857	7.5951e-05	0.00134132
TRBV27	1.23441	3.57783	1.53526	1.192e-09	1.28882e-07
TRAV12-2	1.06412	3.06015	1.52394	2.06254e-08	1.26008e-06
TRAV3	0.627335	1.49594	1.25375	9.14812e-11	2.11519e-08
TBX21	0.909512	2.6938	1.56648	9.79277e-11	2.14883e-08
TMIGD3	1.64078	3.8405	1.22691	2.22358e-06	7.08011e-05
IGHG4	193.187	389.221	1.01059	0.000440296	0.00535807
SLC26A9	0.426141	2.13761	2.3266	0.00016756	0.00252846
CD14	100.963	236.671	1.22906	2.39562e-08	1.42699e-06
CD300C	2.36058	4.87374	1.04589	9.35313e-08	4.70128e-06
IGLV5-48	0.688728	1.56825	1.18715	0.000544435	0.00631773
LGALS2	4.52613	9.28833	1.03714	2.14283e-05	0.000478523
MIAT	0.811505	2.82233	1.79822	2.71342e-10	4.33847e-08
TRBV3-1	0.743164	1.96355	1.40171	1.15069e-08	7.78997e-07
CD163L1	2.04997	5.05292	1.30151	7.98496e-05	0.00139704
CPVL	12.2364	25.5889	1.06434	2.80179e-05	0.000590576
NAPSB	7.15757	16.5015	1.20505	4.2604e-06	0.000122428
SELPLG	14.9861	32.9164	1.13518	3.14833e-09	2.71932e-07
LINC00930	4.3566	1.89929	-1.19774	0.000131295	0.00207558
IGHV4-39	108.999	268.243	1.29923	1.72054e-05	0.000397961
IGHV3-23	167.099	474.446	1.50554	1.19557e-06	4.13076e-05
C4A	2.17403	4.84174	1.15515	0.00917442	0.0474475
IGKV2-29	4.04959	9.43322	1.21998	0.005373	0.032946
AC103718.1	0.690098	1.58318	1.19795	0.00389111	0.0262957
KRT33A	9.15449	1.02555	-3.15808	9.7962e-05	0.00165238
CD72	3.42026	7.9956	1.2251	1.44163e-06	4.83623e-05
NCF1	1.70802	4.51649	1.40287	3.17658e-10	4.95873e-08
SIGLEC9	2.05761	4.23132	1.04014	1.9142e-07	8.71773e-06
IGLV3-19	137.962	415.339	1.59002	5.96305e-07	2.27458e-05
IGHV3-71	1.05262	3.15538	1.58383	1.87727e-05	0.00042943
CMKLR1	4.35535	10.96	1.33138	1.52647e-07	7.19164e-06
ACAP1	4.09546	8.93236	1.12502	2.01451e-11	7.32426e-09
PDCD1LG2	4.68585	11.9821	1.3545	1.4421e-07	6.85863e-06
AC034105.1	0.640903	1.34283	1.06709	0.00502446	0.0313983
FCRL5	0.706141	1.42061	1.00848	6.53671e-05	0.00119672
HLA-DOA	17.7844	43.8167	1.30087	4.55495e-06	0.000129407
AC019117.2	3.82561	1.51191	-1.33932	2.47542e-05	0.000537125
CXCL1	62.3742	143.195	1.19896	3.47041e-05	0.000702921
MPEG1	10.4657	23.8395	1.18769	4.17087e-07	1.64958e-05
AL451069.2	3.06361	1.49195	-1.03803	0.000187342	0.00276307
RGS1	30.8685	65.3857	1.08284	8.37787e-10	1.02367e-07
TMEM150B	2.05415	4.86189	1.24298	6.43242e-10	8.33386e-08
AC105219.1	4.94569	2.43367	-1.02304	0.00495088	0.0311685
AC021146.12	4.12797	1.45291	-1.50649	2.69077e-06	8.30383e-05
LINC01882	0.905737	2.84273	1.65011	0.000931444	0.00937731
CD48	2.55677	6.26005	1.29185	1.72372e-08	1.07049e-06
HLA-DQB1	38.2668	122.036	1.67314	6.8953e-09	5.13017e-07
PTPRR	17.3243	7.04362	-1.29841	0.00143274	0.0129326
SAMD9L	11.3432	23.1427	1.02873	1.1142e-06	3.92162e-05
IGHV2-70	23.3618	61.5458	1.39751	0.000563165	0.00645108
MYO1F	4.98877	10.3876	1.0581	7.45112e-10	9.41032e-08
CD3D	18.04	48.5181	1.42732	1.66347e-11	6.75684e-09
MYO1G	2.84912	6.45993	1.181	5.45056e-12	3.56165e-09
LINC00460	0.771494	1.6519	1.0984	2.56575e-05	0.000553237
TRDC	1.89058	8.51068	2.17045	7.4918e-09	5.4924e-07
NLRC5	9.22741	19.4022	1.07222	1.22345e-09	1.31337e-07
TRBV7-2	2.34006	7.3246	1.6462	5.22177e-08	2.83314e-06
IGLV3-16	1.37857	3.86205	1.4862	3.66602e-06	0.000107192
FXYD4	97.6013	19.2124	-2.34486	0.00012593	0.00201555
CRTAC1	43.5049	8.63029	-2.3337	0.00108234	0.0105151
FCGR3A	46.0468	122.382	1.41022	2.08421e-09	1.95772e-07
IGLV2-11	71.9547	200.41	1.4778	5.95374e-05	0.00110617
CD79B	3.35234	9.13608	1.44641	0.00319355	0.0230749
IGKV2-28	1.85474	9.13071	2.29951	0.000346975	0.00446846
IGHV4-31	33.2149	78.2912	1.23702	0.00026148	0.00361194
MIR29B2CHG	1.51324	0.726749	-1.05811	0.000932794	0.00937731
TRAV8-2	0.573969	1.5241	1.40892	2.32601e-09	2.13156e-07
FCGR2A	14.8831	30.6403	1.04176	8.60425e-08	4.36869e-06
IGKV1-33	2.35836	4.77679	1.01825	0.00196207	0.0162378
SASH3	8.37522	20.5705	1.29638	1.57395e-10	2.84998e-08
RGS18	0.733574	1.87939	1.35725	1.59827e-09	1.59075e-07
ADGRE1	1.19703	3.95768	1.72519	4.5976e-07	1.79941e-05
ADRB1	4.70448	1.83883	-1.35524	0.000858219	0.00882832
IGLV4-69	61.0706	138.827	1.18474	6.49735e-05	0.00119375
TNFSF13B	5.80978	14.0752	1.27659	5.9189e-09	4.53853e-07
MIR155HG	1.47968	4.01584	1.44041	6.84919e-12	4.11746e-09
LINC02593	2.62176	1.12449	-1.22126	0.00255096	0.0196616
CLEC2B	20.0082	41.464	1.05127	0.00015994	0.00243294
ICOS	1.74761	4.16809	1.254	1.66347e-11	6.75684e-09
TLR8	1.11528	2.91448	1.38584	8.19514e-09	5.92138e-07
KRTAP5-9	7.33888	3.1876	-1.20309	0.000706526	0.00767375
SCO2	1.02747	2.21904	1.11084	3.02509e-05	0.000625365
HAPLN3	16.2176	38.7282	1.25582	3.54587e-08	2.01859e-06
CXCR6	2.91423	7.44221	1.35261	2.04684e-11	7.32426e-09
IGKV3-20	404.091	989.89	1.29259	9.28606e-06	0.000236946
TAC3	191.993	66.1384	-1.5375	0.00447473	0.0291381
BDKRB1	1.73985	3.94485	1.18101	0.00794693	0.0432107
SLA2	2.03384	6.39036	1.65169	1.20395e-12	2.32786e-09
IGLV3-10	51.2697	129.537	1.33718	0.00320183	0.0231126
NCF1B	1.12914	3.26859	1.53345	1.52647e-07	7.19164e-06
MIR3972	12.5743	6.072	-1.05023	0.00981578	0.0496399
TM4SF19	1.03284	2.17109	1.07181	0.00400092	0.0268781
HLA-DRA	1005.28	2521.4	1.32662	1.04142e-10	2.20444e-08
ISG20	7.11718	15.9005	1.1597	9.33999e-09	6.52887e-07
AL353803.5	1.40911	0.684324	-1.04203	0.00085176	0.00876787
TRBD1	10.3071	24.3097	1.2379	1.4884e-05	0.000356198
KISS1	34.3031	12.3486	-1.47399	0.00482211	0.0305513
TCL1A	1.8819	8.19983	2.1234	0.00645215	0.0372529
IGHV1-46	33.8157	79.4684	1.23269	0.000202553	0.0029299
RNASE6	23.1009	54.2494	1.23166	2.83026e-08	1.6551e-06
CD22	2.11322	5.88785	1.4783	0.00224738	0.0179468
TRAV8-6	0.763703	2.13057	1.48016	3.63978e-07	1.48647e-05
CD79A	19.9352	55.0796	1.4662	0.000197946	0.00287433
THRSP	0.388589	10.4216	4.74519	0.00285446	0.0213325
PARVG	2.37964	5.55159	1.22216	5.54998e-10	7.38148e-08
IGHJ5	5.01098	11.6897	1.22207	2.59514e-05	0.000556382
AP000867.5	2.03594	0.691245	-1.55843	0.00646824	0.0373315
SPI1	23.92	51.8797	1.11695	8.62659e-10	1.04556e-07
C1QA	240.842	717.044	1.57397	4.78621e-10	6.59926e-08
CLEC10A	3.32075	7.71309	1.2158	2.97638e-07	1.27806e-05
CACNA2D4	0.790443	1.89219	1.25933	0.000666359	0.00733141
TRBV5-1	1.2147	3.35426	1.46539	6.99959e-10	8.91499e-08
CYBB	17.2106	45.6575	1.40756	1.65531e-08	1.0409e-06
AL772337.1	1.81662	0.863951	-1.07224	0.000221096	0.00314069
AC005009.1	1.74386	0.595886	-1.54918	0.00239582	0.0188654
MUC13	0.821466	3.04589	1.89059	5.44617e-05	0.00102857
IGKV3OR2-268	2.58683	5.75505	1.15364	0.00136703	0.0125531
AC008105.3	1.60725	3.56783	1.15045	3.20046e-10	4.95873e-08
SCIMP	1.15877	2.96169	1.35382	8.4943e-08	4.32749e-06
CXCR3	2.88515	8.54926	1.56715	6.55193e-11	1.72753e-08
PYHIN1	0.856333	2.807	1.71278	1.18764e-11	5.66852e-09
PDZK1IP1	56.2727	166.541	1.56537	9.87289e-05	0.00166345
RHOH	1.79521	4.27653	1.25228	3.91377e-11	1.1764e-08
NKG7	20.4633	73.5576	1.84583	2.39034e-12	2.39496e-09
EXOC3L4	1.9634	4.90314	1.32035	0.000510579	0.00602315
TRBV4-2	1.07395	2.58193	1.26553	8.68792e-07	3.17074e-05
IRF1	23.0933	47.1138	1.02867	2.54485e-09	2.29021e-07
AC040174.2	1.65167	0.563451	-1.55156	0.000888615	0.00907269
IGLV5-45	28.2283	56.9616	1.01285	0.00111354	0.0107241
IGHV7-4-1	18.583	52.8487	1.50788	0.00199481	0.0164364
IGKV2D-40	6.88232	16.3927	1.25209	0.00104058	0.0102148
ZNF683	1.59344	8.8868	2.47952	2.28742e-11	7.47341e-09
CD3G	1.63282	4.60529	1.49592	1.17814e-11	5.66852e-09
FCRL3	0.546273	1.50184	1.45904	3.7821e-07	1.53226e-05
SORL1	28.8548	14.302	-1.01259	5.20374e-06	0.000145637
FAM78A	2.89586	6.08326	1.07085	8.37787e-10	1.02367e-07
IGKV6-21	3.48939	31.2295	3.16187	0.00145662	0.0130462
PSMB8-AS1	5.45374	11.1977	1.03789	5.35199e-11	1.46245e-08
KRT81	9.23264	194.705	4.3984	0.000162192	0.00245972
IGKV3D-20	17.1028	55.3472	1.69428	0.00478409	0.0304275
TRBV19	1.31327	3.08239	1.23089	3.84316e-07	1.5437e-05
NCKAP1L	5.08865	10.7072	1.07323	9.53473e-08	4.76071e-06
ITGB2-AS1	1.3392	3.69102	1.46265	3.91569e-10	5.88489e-08
HLA-DOB	2.65751	6.71753	1.33786	2.18265e-07	9.70503e-06
LINC01215	0.688847	1.63665	1.24849	0.00140976	0.0127953
GCNT1	2.67579	5.54801	1.05201	8.60951e-06	0.000222706
FOLR2	19.1407	47.7038	1.31746	4.83546e-05	0.000945021
SIGLEC1	4.07205	11.8678	1.54322	2.37968e-08	1.42487e-06
LILRA6	1.85334	4.32899	1.2239	3.78232e-09	3.19351e-07
LTA	0.955257	2.25849	1.2414	6.86316e-11	1.77839e-08
HLA-DQA1	31.5052	91.616	1.54001	1.72433e-10	3.01337e-08
CCL19	32.2899	68.6465	1.0881	0.00731354	0.0408607
ADH6	2.75332	1.14571	-1.26493	5.65306e-06	0.000156176
PTGDR2	2.57419	0.471502	-2.44878	0.000269864	0.00369815
PSMB9	51.3039	132.715	1.37119	2.47923e-10	4.09455e-08
TRDV1	0.457642	2.5182	2.4601	1.64561e-08	1.0409e-06
TBC1D10C	3.35438	9.37638	1.48298	5.45065e-12	3.56165e-09
NLRC3	1.40026	3.22613	1.2041	6.87271e-10	8.8282e-08
TRBV28	2.34688	4.84657	1.04622	2.24506e-05	0.000494011
IGHA1	817.841	1767.89	1.11214	0.0020231	0.0166149
TRBJ1-1	0.721469	1.77083	1.29542	2.1484e-05	0.000479054
TFEC	1.1166	2.25864	1.01634	2.67939e-07	1.16721e-05
C1QB	208.352	609.373	1.5483	7.56125e-10	9.46983e-08
LINC02253	2.34847	0.961196	-1.28882	0.00395103	0.026604
IGKV1-6	27.9738	73.2255	1.38827	0.000273544	0.00374076
TRBV6-1	0.788016	1.91754	1.28296	2.15035e-06	6.90548e-05
SAMSN1	3.36564	8.55416	1.34574	1.66347e-11	6.75684e-09
PDCD1	2.55263	8.81296	1.78764	2.59727e-12	2.43965e-09
ICAM3	0.802924	1.64772	1.03713	3.00437e-08	1.73664e-06
PACRG	2.12851	1.06037	-1.00527	0.00030043	0.00404642
IGLV9-49	9.23719	23.5369	1.3494	0.000814346	0.00852284
FCGR3B	2.18862	4.85519	1.14951	0.000583622	0.00664515
SERPINB4	30.417	95.517	1.65088	0.000606484	0.00683938
LYPD5	5.05356	11.0164	1.12428	8.96772e-05	0.00154382
CD163	15.3331	42.7302	1.47861	6.20746e-06	0.000169007
ORM2	1.06261	4.79188	2.17299	0.00542243	0.033195
IGHV1-69-2	8.44986	45.6861	2.43476	0.00696838	0.0392975
LILRB3	3.2884	7.46333	1.18244	1.15448e-09	1.26647e-07
CYTH4	4.84197	11.0779	1.19402	1.15448e-09	1.26647e-07
TRBV29-1	1.42461	4.36766	1.6163	7.29762e-08	3.78193e-06
F13A1	13.3368	32.1791	1.27071	0.00955493	0.0487444
AC078880.3	2.42276	0.819922	-1.56309	0.00149487	0.0133323
EPGN	4.21403	9.78201	1.21493	0.00135354	0.01248
HMGCS2	307.168	144.764	-1.08532	6.45987e-06	0.000174929
CD84	2.16818	4.60013	1.08519	1.66726e-07	7.806e-06
TRAV9-2	0.669291	1.70274	1.34715	1.9553e-07	8.85126e-06
RASGRP1	1.73544	3.52142	1.02085	6.44844e-07	2.44731e-05
IGKV1-13	0.712997	1.70279	1.25593	0.00240603	0.0189024
GZMH	7.51949	27.671	1.87967	2.47923e-10	4.09455e-08
TTR	49.5081	5.92573	-3.0626	0.0020574	0.0167683
CORO1A	24.2252	56.2127	1.21439	1.69833e-10	3.00284e-08
IGKV1D-39	6.47045	15.5318	1.26329	0.0019788	0.0163403
CCL13	16.0556	36.4987	1.18477	3.72511e-05	0.000748459
CCL3L3	2.448	6.17517	1.33487	1.07345e-05	0.000268881
TRBV20-1	3.18289	7.31053	1.19964	9.466e-08	4.74215e-06
IGLC7	11.6179	29.4884	1.3438	0.00870164	0.0458384
ACY3	1.97191	4.81152	1.2869	1.79673e-06	5.96093e-05
NCR3	0.854695	2.03907	1.25443	7.66697e-07	2.8381e-05
FCER1G	67.1404	161.893	1.26979	9.98222e-10	1.15402e-07
CD86	7.3865	17.0887	1.21008	3.06046e-09	2.68981e-07
IGHV1-45	1.75476	8.80446	2.32696	0.00242951	0.0189797
LILRB4	6.05189	14.2526	1.23577	5.76118e-08	3.10339e-06
BMP7	21.778	8.40751	-1.37312	0.000137674	0.00215308
THEMIS	0.59082	1.60068	1.4379	2.41946e-09	2.19048e-07
IGKV1OR2-6	1.68381	4.66659	1.47064	0.00305832	0.0224292
CD247	3.68066	8.21413	1.15814	1.09053e-10	2.24515e-08
SAA1	63.9494	382.138	2.57909	4.35651e-06	0.000124712
MS4A4A	8.16704	20.7509	1.34529	1.6383e-06	5.47156e-05
GUCA2A	26.3419	10.813	-1.28459	0.00887157	0.0465053
IL2RB	6.8617	17.4926	1.3501	1.97378e-12	2.39496e-09
LAT2	4.64081	9.828	1.08252	4.1253e-10	6.01934e-08
CD80	0.788731	1.8572	1.23552	1.20695e-11	5.66852e-09
LINC02446	1.30435	7.35829	2.49604	2.27178e-11	7.47341e-09
PTPN22	1.39073	3.8165	1.45641	1.28776e-12	2.32786e-09
BIN2	3.80671	8.66248	1.18623	1.12452e-10	2.28385e-08
IGLV1-51	1.98232	5.30084	1.41903	0.00888027	0.0465347
GPR65	1.00747	2.39486	1.24921	1.88544e-09	1.80485e-07
CD274	7.95768	18.0246	1.17955	8.13912e-09	5.90932e-07
IGLV2-5	2.62857	6.61132	1.33066	0.000121182	0.00194994
LCK	6.95625	16.543	1.24984	2.36997e-09	2.15868e-07
HLA-B	1708.87	3478.9	1.02559	4.43567e-08	2.45087e-06
LINC00165	1.43841	3.69795	1.36225	0.00554137	0.033649
CXCL10	130.984	417.376	1.67195	3.01743e-09	2.66759e-07
PTPN7	3.32593	9.36916	1.49416	1.94109e-12	2.39496e-09
IL2RG	7.45951	21.3442	1.51669	9.62972e-12	5.16875e-09
CD52	29.0183	70.7858	1.28649	3.14833e-09	2.71932e-07
EVI2A	2.65135	5.43464	1.03546	1.89036e-07	8.66167e-06
HLA-F	53.0245	111.733	1.07532	4.7107e-07	1.83412e-05
TLR7	1.4288	3.0044	1.07227	1.73599e-06	5.78496e-05
BTBD16	61.8614	22.582	-1.45386	2.83061e-05	0.000593327
MIR548AN	4.54379	2.10421	-1.11061	1.35344e-05	0.000329673
TNFRSF17	1.85699	4.7142	1.34405	1.40359e-05	0.000340234
AP000424.1	2.56909	1.18097	-1.12129	0.00944496	0.0484796
CYP3A5	11.1192	5.22933	-1.08836	1.39402e-05	0.000338461
IGHV1-18	133.524	283.583	1.08667	9.22892e-05	0.00157825
MT2P1	7.20826	16.6821	1.21058	0.000249585	0.00346674
POU2AF1	3.50211	7.42753	1.08466	0.000119481	0.00193084
AC023421.2	4.37558	2.01056	-1.12188	9.48581e-05	0.0016127
TIGIT	2.29552	5.73492	1.32095	8.45981e-12	4.70898e-09
OR2I1P	8.60508	19.4958	1.1799	3.1108e-06	9.36919e-05
SLAMF6	2.63338	7.8845	1.58211	1.8321e-09	1.76504e-07
TMEM255A	0.613879	1.49066	1.27993	0.0053412	0.0328317
CSF3	7.6036	23.4258	1.62334	0.00479143	0.0304521
BIRC7	0.830888	2.41487	1.53922	6.19116e-06	0.000168869
RASAL3	4.85581	11.4377	1.23601	4.70366e-12	3.36625e-09
LINC02323	1.02242	2.4475	1.25931	1.52485e-05	0.000363185
IGHV3-66	7.08495	17.2028	1.27981	0.000180896	0.00268379
FGFBP1	80.116	168.877	1.07581	0.0083324	0.0445828
IGKV1-8	6.90038	28.0957	2.0256	4.42194e-05	0.00087559
AC009549.1	0.971244	2.03668	1.06831	0.000539921	0.00627569
GRM3	2.57318	0.813741	-1.66091	0.00878383	0.0462066
KCTD14	0.853318	2.03962	1.25715	0.000168158	0.00253485
NSG1	19.8045	6.17864	-1.68047	0.000633128	0.00705881
AC008760.2	1.33117	2.9925	1.16866	5.17753e-05	0.00099183
NCF1C	2.81029	6.93961	1.30414	2.61827e-09	2.34226e-07
