# Supplementary material for: Biological Interpretable Machine Learning Model for Predicting Pathological Grading in Clear Cell Renal Cell Carcinoma Based on CT Urography Peritumoral Radiomics Features
Source: Bioengineering (Basel). 2025 Oct 20;12(10):1125. doi: 10.3390/bioengineering12101125 (PMC12561653; doi:10.3390/bioengineering12101125)
Supplement: Supplementary file 1 [file bioengineering-12-01125-s001.zip › Supplementary material 1 Radiomics Features.xlsx]

## Sheet: Sheet1
		original radiomics feature	Filtered features
			Log-sigma-1-0	Log-sigma-2-0	Log-sigma-3-0	Log-sigma-4-0	Log-sigma-5-0	wavelet-LLH	wavelet-LHL	wavelet-LHH	wavelet-HLL	wavelet-HLH	wavelet-HHL	wavelet-HHH	wavelet-LLL
Shape features		original_shape_Elongation
		original_shape_Flatness
		original_shape_LeastAxisLength
		original_shape_MajorAxisLength
		original_shape_Maximum2DDiameterColumn
		original_shape_Maximum2DDiameterRow
		original_shape_Maximum2DDiameterSlice
		original_shape_Maximum3DDiameter
		original_shape_MeshVolume
		original_shape_MinorAxisLength
		original_shape_Sphericity
		original_shape_SurfaceArea
		original_shape_SurfaceVolumeRatio
		original_shape_VoxelVolume
First-order features		original_firstorder_10Percentile	log-sigma-1-0-mm-3D_firstorder_10Percentile	log-sigma-2-0-mm-3D_firstorder_10Percentile	log-sigma-3-0-mm-3D_firstorder_10Percentile	log-sigma-4-0-mm-3D_firstorder_10Percentile	log-sigma-5-0-mm-3D_firstorder_10Percentile	wavelet-LLH_firstorder_10Percentile	wavelet-LHL_firstorder_10Percentile	wavelet-LHH_firstorder_10Percentile	wavelet-HLL_firstorder_10Percentile	wavelet-HLH_firstorder_10Percentile	wavelet-HHL_firstorder_10Percentile	wavelet-HHH_firstorder_10Percentile	wavelet-LLL_firstorder_10Percentile
		original_firstorder_90Percentile	log-sigma-1-0-mm-3D_firstorder_90Percentile	log-sigma-2-0-mm-3D_firstorder_90Percentile	log-sigma-3-0-mm-3D_firstorder_90Percentile	log-sigma-4-0-mm-3D_firstorder_90Percentile	log-sigma-5-0-mm-3D_firstorder_90Percentile	wavelet-LLH_firstorder_90Percentile	wavelet-LHL_firstorder_90Percentile	wavelet-LHH_firstorder_90Percentile	wavelet-HLL_firstorder_90Percentile	wavelet-HLH_firstorder_90Percentile	wavelet-HHL_firstorder_90Percentile	wavelet-HHH_firstorder_90Percentile	wavelet-LLL_firstorder_90Percentile
		original_firstorder_Energy	log-sigma-1-0-mm-3D_firstorder_Energy	log-sigma-2-0-mm-3D_firstorder_Energy	log-sigma-3-0-mm-3D_firstorder_Energy	log-sigma-4-0-mm-3D_firstorder_Energy	log-sigma-5-0-mm-3D_firstorder_Energy	wavelet-LLH_firstorder_Energy	wavelet-LHL_firstorder_Energy	wavelet-LHH_firstorder_Energy	wavelet-HLL_firstorder_Energy	wavelet-HLH_firstorder_Energy	wavelet-HHL_firstorder_Energy	wavelet-HHH_firstorder_Energy	wavelet-LLL_firstorder_Energy
		original_firstorder_Entropy	log-sigma-1-0-mm-3D_firstorder_Entropy	log-sigma-2-0-mm-3D_firstorder_Entropy	log-sigma-3-0-mm-3D_firstorder_Entropy	log-sigma-4-0-mm-3D_firstorder_Entropy	log-sigma-5-0-mm-3D_firstorder_Entropy	wavelet-LLH_firstorder_Entropy	wavelet-LHL_firstorder_Entropy	wavelet-LHH_firstorder_Entropy	wavelet-HLL_firstorder_Entropy	wavelet-HLH_firstorder_Entropy	wavelet-HHL_firstorder_Entropy	wavelet-HHH_firstorder_Entropy	wavelet-LLL_firstorder_Entropy
		original_firstorder_InterquartileRange	log-sigma-1-0-mm-3D_firstorder_InterquartileRange	log-sigma-2-0-mm-3D_firstorder_InterquartileRange	log-sigma-3-0-mm-3D_firstorder_InterquartileRange	log-sigma-4-0-mm-3D_firstorder_InterquartileRange	log-sigma-5-0-mm-3D_firstorder_InterquartileRange	wavelet-LLH_firstorder_InterquartileRange	wavelet-LHL_firstorder_InterquartileRange	wavelet-LHH_firstorder_InterquartileRange	wavelet-HLL_firstorder_InterquartileRange	wavelet-HLH_firstorder_InterquartileRange	wavelet-HHL_firstorder_InterquartileRange	wavelet-HHH_firstorder_InterquartileRange	wavelet-LLL_firstorder_InterquartileRange
		original_firstorder_Kurtosis	log-sigma-1-0-mm-3D_firstorder_Kurtosis	log-sigma-2-0-mm-3D_firstorder_Kurtosis	log-sigma-3-0-mm-3D_firstorder_Kurtosis	log-sigma-4-0-mm-3D_firstorder_Kurtosis	log-sigma-5-0-mm-3D_firstorder_Kurtosis	wavelet-LLH_firstorder_Kurtosis	wavelet-LHL_firstorder_Kurtosis	wavelet-LHH_firstorder_Kurtosis	wavelet-HLL_firstorder_Kurtosis	wavelet-HLH_firstorder_Kurtosis	wavelet-HHL_firstorder_Kurtosis	wavelet-HHH_firstorder_Kurtosis	wavelet-LLL_firstorder_Kurtosis
		original_firstorder_Maximum	log-sigma-1-0-mm-3D_firstorder_Maximum	log-sigma-2-0-mm-3D_firstorder_Maximum	log-sigma-3-0-mm-3D_firstorder_Maximum	log-sigma-4-0-mm-3D_firstorder_Maximum	log-sigma-5-0-mm-3D_firstorder_Maximum	wavelet-LLH_firstorder_Maximum	wavelet-LHL_firstorder_Maximum	wavelet-LHH_firstorder_Maximum	wavelet-HLL_firstorder_Maximum	wavelet-HLH_firstorder_Maximum	wavelet-HHL_firstorder_Maximum	wavelet-HHH_firstorder_Maximum	wavelet-LLL_firstorder_Maximum
		original_firstorder_MeanAbsoluteDeviation	log-sigma-1-0-mm-3D_firstorder_MeanAbsoluteDeviation	log-sigma-2-0-mm-3D_firstorder_MeanAbsoluteDeviation	log-sigma-3-0-mm-3D_firstorder_MeanAbsoluteDeviation	log-sigma-4-0-mm-3D_firstorder_MeanAbsoluteDeviation	log-sigma-5-0-mm-3D_firstorder_MeanAbsoluteDeviation	wavelet-LLH_firstorder_MeanAbsoluteDeviation	wavelet-LHL_firstorder_MeanAbsoluteDeviation	wavelet-LHH_firstorder_MeanAbsoluteDeviation	wavelet-HLL_firstorder_MeanAbsoluteDeviation	wavelet-HLH_firstorder_MeanAbsoluteDeviation	wavelet-HHL_firstorder_MeanAbsoluteDeviation	wavelet-HHH_firstorder_MeanAbsoluteDeviation	wavelet-LLL_firstorder_MeanAbsoluteDeviation
		original_firstorder_Mean	log-sigma-1-0-mm-3D_firstorder_Mean	log-sigma-2-0-mm-3D_firstorder_Mean	log-sigma-3-0-mm-3D_firstorder_Mean	log-sigma-4-0-mm-3D_firstorder_Mean	log-sigma-5-0-mm-3D_firstorder_Mean	wavelet-LLH_firstorder_Mean	wavelet-LHL_firstorder_Mean	wavelet-LHH_firstorder_Mean	wavelet-HLL_firstorder_Mean	wavelet-HLH_firstorder_Mean	wavelet-HHL_firstorder_Mean	wavelet-HHH_firstorder_Mean	wavelet-LLL_firstorder_Mean
		original_firstorder_Median	log-sigma-1-0-mm-3D_firstorder_Median	log-sigma-2-0-mm-3D_firstorder_Median	log-sigma-3-0-mm-3D_firstorder_Median	log-sigma-4-0-mm-3D_firstorder_Median	log-sigma-5-0-mm-3D_firstorder_Median	wavelet-LLH_firstorder_Median	wavelet-LHL_firstorder_Median	wavelet-LHH_firstorder_Median	wavelet-HLL_firstorder_Median	wavelet-HLH_firstorder_Median	wavelet-HHL_firstorder_Median	wavelet-HHH_firstorder_Median	wavelet-LLL_firstorder_Median
		original_firstorder_Minimum	log-sigma-1-0-mm-3D_firstorder_Minimum	log-sigma-2-0-mm-3D_firstorder_Minimum	log-sigma-3-0-mm-3D_firstorder_Minimum	log-sigma-4-0-mm-3D_firstorder_Minimum	log-sigma-5-0-mm-3D_firstorder_Minimum	wavelet-LLH_firstorder_Minimum	wavelet-LHL_firstorder_Minimum	wavelet-LHH_firstorder_Minimum	wavelet-HLL_firstorder_Minimum	wavelet-HLH_firstorder_Minimum	wavelet-HHL_firstorder_Minimum	wavelet-HHH_firstorder_Minimum	wavelet-LLL_firstorder_Minimum
		original_firstorder_Range	log-sigma-1-0-mm-3D_firstorder_Range	log-sigma-2-0-mm-3D_firstorder_Range	log-sigma-3-0-mm-3D_firstorder_Range	log-sigma-4-0-mm-3D_firstorder_Range	log-sigma-5-0-mm-3D_firstorder_Range	wavelet-LLH_firstorder_Range	wavelet-LHL_firstorder_Range	wavelet-LHH_firstorder_Range	wavelet-HLL_firstorder_Range	wavelet-HLH_firstorder_Range	wavelet-HHL_firstorder_Range	wavelet-HHH_firstorder_Range	wavelet-LLL_firstorder_Range
		original_firstorder_RobustMeanAbsoluteDeviation	log-sigma-1-0-mm-3D_firstorder_RobustMeanAbsoluteDeviation	log-sigma-2-0-mm-3D_firstorder_RobustMeanAbsoluteDeviation	log-sigma-3-0-mm-3D_firstorder_RobustMeanAbsoluteDeviation	log-sigma-4-0-mm-3D_firstorder_RobustMeanAbsoluteDeviation	log-sigma-5-0-mm-3D_firstorder_RobustMeanAbsoluteDeviation	wavelet-LLH_firstorder_RobustMeanAbsoluteDeviation	wavelet-LHL_firstorder_RobustMeanAbsoluteDeviation	wavelet-LHH_firstorder_RobustMeanAbsoluteDeviation	wavelet-HLL_firstorder_RobustMeanAbsoluteDeviation	wavelet-HLH_firstorder_RobustMeanAbsoluteDeviation	wavelet-HHL_firstorder_RobustMeanAbsoluteDeviation	wavelet-HHH_firstorder_RobustMeanAbsoluteDeviation	wavelet-LLL_firstorder_RobustMeanAbsoluteDeviation
		original_firstorder_RootMeanSquared	log-sigma-1-0-mm-3D_firstorder_RootMeanSquared	log-sigma-2-0-mm-3D_firstorder_RootMeanSquared	log-sigma-3-0-mm-3D_firstorder_RootMeanSquared	log-sigma-4-0-mm-3D_firstorder_RootMeanSquared	log-sigma-5-0-mm-3D_firstorder_RootMeanSquared	wavelet-LLH_firstorder_RootMeanSquared	wavelet-LHL_firstorder_RootMeanSquared	wavelet-LHH_firstorder_RootMeanSquared	wavelet-HLL_firstorder_RootMeanSquared	wavelet-HLH_firstorder_RootMeanSquared	wavelet-HHL_firstorder_RootMeanSquared	wavelet-HHH_firstorder_RootMeanSquared	wavelet-LLL_firstorder_RootMeanSquared
		original_firstorder_Skewness	log-sigma-1-0-mm-3D_firstorder_Skewness	log-sigma-2-0-mm-3D_firstorder_Skewness	log-sigma-3-0-mm-3D_firstorder_Skewness	log-sigma-4-0-mm-3D_firstorder_Skewness	log-sigma-5-0-mm-3D_firstorder_Skewness	wavelet-LLH_firstorder_Skewness	wavelet-LHL_firstorder_Skewness	wavelet-LHH_firstorder_Skewness	wavelet-HLL_firstorder_Skewness	wavelet-HLH_firstorder_Skewness	wavelet-HHL_firstorder_Skewness	wavelet-HHH_firstorder_Skewness	wavelet-LLL_firstorder_Skewness
		original_firstorder_TotalEnergy	log-sigma-1-0-mm-3D_firstorder_TotalEnergy	log-sigma-2-0-mm-3D_firstorder_TotalEnergy	log-sigma-3-0-mm-3D_firstorder_TotalEnergy	log-sigma-4-0-mm-3D_firstorder_TotalEnergy	log-sigma-5-0-mm-3D_firstorder_TotalEnergy	wavelet-LLH_firstorder_TotalEnergy	wavelet-LHL_firstorder_TotalEnergy	wavelet-LHH_firstorder_TotalEnergy	wavelet-HLL_firstorder_TotalEnergy	wavelet-HLH_firstorder_TotalEnergy	wavelet-HHL_firstorder_TotalEnergy	wavelet-HHH_firstorder_TotalEnergy	wavelet-LLL_firstorder_TotalEnergy
		original_firstorder_Uniformity	log-sigma-1-0-mm-3D_firstorder_Uniformity	log-sigma-2-0-mm-3D_firstorder_Uniformity	log-sigma-3-0-mm-3D_firstorder_Uniformity	log-sigma-4-0-mm-3D_firstorder_Uniformity	log-sigma-5-0-mm-3D_firstorder_Uniformity	wavelet-LLH_firstorder_Uniformity	wavelet-LHL_firstorder_Uniformity	wavelet-LHH_firstorder_Uniformity	wavelet-HLL_firstorder_Uniformity	wavelet-HLH_firstorder_Uniformity	wavelet-HHL_firstorder_Uniformity	wavelet-HHH_firstorder_Uniformity	wavelet-LLL_firstorder_Uniformity
		original_firstorder_Variance	log-sigma-1-0-mm-3D_firstorder_Variance	log-sigma-2-0-mm-3D_firstorder_Variance	log-sigma-3-0-mm-3D_firstorder_Variance	log-sigma-4-0-mm-3D_firstorder_Variance	log-sigma-5-0-mm-3D_firstorder_Variance	wavelet-LLH_firstorder_Variance	wavelet-LHL_firstorder_Variance	wavelet-LHH_firstorder_Variance	wavelet-HLL_firstorder_Variance	wavelet-HLH_firstorder_Variance	wavelet-HHL_firstorder_Variance	wavelet-HHH_firstorder_Variance	wavelet-LLL_firstorder_Variance
Texture features	Gray Level Co-occurrence Matrix	original_glcm_Autocorrelation	log-sigma-1-0-mm-3D_glcm_Autocorrelation	log-sigma-2-0-mm-3D_glcm_Autocorrelation	log-sigma-3-0-mm-3D_glcm_Autocorrelation	log-sigma-4-0-mm-3D_glcm_Autocorrelation	log-sigma-5-0-mm-3D_glcm_Autocorrelation	wavelet-LLH_glcm_Autocorrelation	wavelet-LHL_glcm_Autocorrelation	wavelet-LHH_glcm_Autocorrelation	wavelet-HLL_glcm_Autocorrelation	wavelet-HLH_glcm_Autocorrelation	wavelet-HHL_glcm_Autocorrelation	wavelet-HHH_glcm_Autocorrelation	wavelet-LLL_glcm_Autocorrelation
		original_glcm_JointAverage	log-sigma-1-0-mm-3D_glcm_JointAverage	log-sigma-2-0-mm-3D_glcm_JointAverage	log-sigma-3-0-mm-3D_glcm_JointAverage	log-sigma-4-0-mm-3D_glcm_JointAverage	log-sigma-5-0-mm-3D_glcm_JointAverage	wavelet-LLH_glcm_JointAverage	wavelet-LHL_glcm_JointAverage	wavelet-LHH_glcm_JointAverage	wavelet-HLL_glcm_JointAverage	wavelet-HLH_glcm_JointAverage	wavelet-HHL_glcm_JointAverage	wavelet-HHH_glcm_JointAverage	wavelet-LLL_glcm_JointAverage
		original_glcm_ClusterProminence	log-sigma-1-0-mm-3D_glcm_ClusterProminence	log-sigma-2-0-mm-3D_glcm_ClusterProminence	log-sigma-3-0-mm-3D_glcm_ClusterProminence	log-sigma-4-0-mm-3D_glcm_ClusterProminence	log-sigma-5-0-mm-3D_glcm_ClusterProminence	wavelet-LLH_glcm_ClusterProminence	wavelet-LHL_glcm_ClusterProminence	wavelet-LHH_glcm_ClusterProminence	wavelet-HLL_glcm_ClusterProminence	wavelet-HLH_glcm_ClusterProminence	wavelet-HHL_glcm_ClusterProminence	wavelet-HHH_glcm_ClusterProminence	wavelet-LLL_glcm_ClusterProminence
		original_glcm_ClusterShade	log-sigma-1-0-mm-3D_glcm_ClusterShade	log-sigma-2-0-mm-3D_glcm_ClusterShade	log-sigma-3-0-mm-3D_glcm_ClusterShade	log-sigma-4-0-mm-3D_glcm_ClusterShade	log-sigma-5-0-mm-3D_glcm_ClusterShade	wavelet-LLH_glcm_ClusterShade	wavelet-LHL_glcm_ClusterShade	wavelet-LHH_glcm_ClusterShade	wavelet-HLL_glcm_ClusterShade	wavelet-HLH_glcm_ClusterShade	wavelet-HHL_glcm_ClusterShade	wavelet-HHH_glcm_ClusterShade	wavelet-LLL_glcm_ClusterShade
		original_glcm_ClusterTendency	log-sigma-1-0-mm-3D_glcm_ClusterTendency	log-sigma-2-0-mm-3D_glcm_ClusterTendency	log-sigma-3-0-mm-3D_glcm_ClusterTendency	log-sigma-4-0-mm-3D_glcm_ClusterTendency	log-sigma-5-0-mm-3D_glcm_ClusterTendency	wavelet-LLH_glcm_ClusterTendency	wavelet-LHL_glcm_ClusterTendency	wavelet-LHH_glcm_ClusterTendency	wavelet-HLL_glcm_ClusterTendency	wavelet-HLH_glcm_ClusterTendency	wavelet-HHL_glcm_ClusterTendency	wavelet-HHH_glcm_ClusterTendency	wavelet-LLL_glcm_ClusterTendency
		original_glcm_Contrast	log-sigma-1-0-mm-3D_glcm_Contrast	log-sigma-2-0-mm-3D_glcm_Contrast	log-sigma-3-0-mm-3D_glcm_Contrast	log-sigma-4-0-mm-3D_glcm_Contrast	log-sigma-5-0-mm-3D_glcm_Contrast	wavelet-LLH_glcm_Contrast	wavelet-LHL_glcm_Contrast	wavelet-LHH_glcm_Contrast	wavelet-HLL_glcm_Contrast	wavelet-HLH_glcm_Contrast	wavelet-HHL_glcm_Contrast	wavelet-HHH_glcm_Contrast	wavelet-LLL_glcm_Contrast
		original_glcm_Correlation	log-sigma-1-0-mm-3D_glcm_Correlation	log-sigma-2-0-mm-3D_glcm_Correlation	log-sigma-3-0-mm-3D_glcm_Correlation	log-sigma-4-0-mm-3D_glcm_Correlation	log-sigma-5-0-mm-3D_glcm_Correlation	wavelet-LLH_glcm_Correlation	wavelet-LHL_glcm_Correlation	wavelet-LHH_glcm_Correlation	wavelet-HLL_glcm_Correlation	wavelet-HLH_glcm_Correlation	wavelet-HHL_glcm_Correlation	wavelet-HHH_glcm_Correlation	wavelet-LLL_glcm_Correlation
		original_glcm_DifferenceAverage	log-sigma-1-0-mm-3D_glcm_DifferenceAverage	log-sigma-2-0-mm-3D_glcm_DifferenceAverage	log-sigma-3-0-mm-3D_glcm_DifferenceAverage	log-sigma-4-0-mm-3D_glcm_DifferenceAverage	log-sigma-5-0-mm-3D_glcm_DifferenceAverage	wavelet-LLH_glcm_DifferenceAverage	wavelet-LHL_glcm_DifferenceAverage	wavelet-LHH_glcm_DifferenceAverage	wavelet-HLL_glcm_DifferenceAverage	wavelet-HLH_glcm_DifferenceAverage	wavelet-HHL_glcm_DifferenceAverage	wavelet-HHH_glcm_DifferenceAverage	wavelet-LLL_glcm_DifferenceAverage
		original_glcm_DifferenceEntropy	log-sigma-1-0-mm-3D_glcm_DifferenceEntropy	log-sigma-2-0-mm-3D_glcm_DifferenceEntropy	log-sigma-3-0-mm-3D_glcm_DifferenceEntropy	log-sigma-4-0-mm-3D_glcm_DifferenceEntropy	log-sigma-5-0-mm-3D_glcm_DifferenceEntropy	wavelet-LLH_glcm_DifferenceEntropy	wavelet-LHL_glcm_DifferenceEntropy	wavelet-LHH_glcm_DifferenceEntropy	wavelet-HLL_glcm_DifferenceEntropy	wavelet-HLH_glcm_DifferenceEntropy	wavelet-HHL_glcm_DifferenceEntropy	wavelet-HHH_glcm_DifferenceEntropy	wavelet-LLL_glcm_DifferenceEntropy
		original_glcm_DifferenceVariance	log-sigma-1-0-mm-3D_glcm_DifferenceVariance	log-sigma-2-0-mm-3D_glcm_DifferenceVariance	log-sigma-3-0-mm-3D_glcm_DifferenceVariance	log-sigma-4-0-mm-3D_glcm_DifferenceVariance	log-sigma-5-0-mm-3D_glcm_DifferenceVariance	wavelet-LLH_glcm_DifferenceVariance	wavelet-LHL_glcm_DifferenceVariance	wavelet-LHH_glcm_DifferenceVariance	wavelet-HLL_glcm_DifferenceVariance	wavelet-HLH_glcm_DifferenceVariance	wavelet-HHL_glcm_DifferenceVariance	wavelet-HHH_glcm_DifferenceVariance	wavelet-LLL_glcm_DifferenceVariance
		original_glcm_JointEnergy	log-sigma-1-0-mm-3D_glcm_JointEnergy	log-sigma-2-0-mm-3D_glcm_JointEnergy	log-sigma-3-0-mm-3D_glcm_JointEnergy	log-sigma-4-0-mm-3D_glcm_JointEnergy	log-sigma-5-0-mm-3D_glcm_JointEnergy	wavelet-LLH_glcm_JointEnergy	wavelet-LHL_glcm_JointEnergy	wavelet-LHH_glcm_JointEnergy	wavelet-HLL_glcm_JointEnergy	wavelet-HLH_glcm_JointEnergy	wavelet-HHL_glcm_JointEnergy	wavelet-HHH_glcm_JointEnergy	wavelet-LLL_glcm_JointEnergy
		original_glcm_JointEntropy	log-sigma-1-0-mm-3D_glcm_JointEntropy	log-sigma-2-0-mm-3D_glcm_JointEntropy	log-sigma-3-0-mm-3D_glcm_JointEntropy	log-sigma-4-0-mm-3D_glcm_JointEntropy	log-sigma-5-0-mm-3D_glcm_JointEntropy	wavelet-LLH_glcm_JointEntropy	wavelet-LHL_glcm_JointEntropy	wavelet-LHH_glcm_JointEntropy	wavelet-HLL_glcm_JointEntropy	wavelet-HLH_glcm_JointEntropy	wavelet-HHL_glcm_JointEntropy	wavelet-HHH_glcm_JointEntropy	wavelet-LLL_glcm_JointEntropy
		original_glcm_Imc1	log-sigma-1-0-mm-3D_glcm_Imc1	log-sigma-2-0-mm-3D_glcm_Imc1	log-sigma-3-0-mm-3D_glcm_Imc1	log-sigma-4-0-mm-3D_glcm_Imc1	log-sigma-5-0-mm-3D_glcm_Imc1	wavelet-LLH_glcm_Imc1	wavelet-LHL_glcm_Imc1	wavelet-LHH_glcm_Imc1	wavelet-HLL_glcm_Imc1	wavelet-HLH_glcm_Imc1	wavelet-HHL_glcm_Imc1	wavelet-HHH_glcm_Imc1	wavelet-LLL_glcm_Imc1
		original_glcm_Imc2	log-sigma-1-0-mm-3D_glcm_Imc2	log-sigma-2-0-mm-3D_glcm_Imc2	log-sigma-3-0-mm-3D_glcm_Imc2	log-sigma-4-0-mm-3D_glcm_Imc2	log-sigma-5-0-mm-3D_glcm_Imc2	wavelet-LLH_glcm_Imc2	wavelet-LHL_glcm_Imc2	wavelet-LHH_glcm_Imc2	wavelet-HLL_glcm_Imc2	wavelet-HLH_glcm_Imc2	wavelet-HHL_glcm_Imc2	wavelet-HHH_glcm_Imc2	wavelet-LLL_glcm_Imc2
		original_glcm_Idm	log-sigma-1-0-mm-3D_glcm_Idm	log-sigma-2-0-mm-3D_glcm_Idm	log-sigma-3-0-mm-3D_glcm_Idm	log-sigma-4-0-mm-3D_glcm_Idm	log-sigma-5-0-mm-3D_glcm_Idm	wavelet-LLH_glcm_Idm	wavelet-LHL_glcm_Idm	wavelet-LHH_glcm_Idm	wavelet-HLL_glcm_Idm	wavelet-HLH_glcm_Idm	wavelet-HHL_glcm_Idm	wavelet-HHH_glcm_Idm	wavelet-LLL_glcm_Idm
		original_glcm_Idmn	log-sigma-1-0-mm-3D_glcm_Idmn	log-sigma-2-0-mm-3D_glcm_Idmn	log-sigma-3-0-mm-3D_glcm_Idmn	log-sigma-4-0-mm-3D_glcm_Idmn	log-sigma-5-0-mm-3D_glcm_Idmn	wavelet-LLH_glcm_Idmn	wavelet-LHL_glcm_Idmn	wavelet-LHH_glcm_Idmn	wavelet-HLL_glcm_Idmn	wavelet-HLH_glcm_Idmn	wavelet-HHL_glcm_Idmn	wavelet-HHH_glcm_Idmn	wavelet-LLL_glcm_Idmn
		original_glcm_Id	log-sigma-1-0-mm-3D_glcm_Id	log-sigma-2-0-mm-3D_glcm_Id	log-sigma-3-0-mm-3D_glcm_Id	log-sigma-4-0-mm-3D_glcm_Id	log-sigma-5-0-mm-3D_glcm_Id	wavelet-LLH_glcm_Id	wavelet-LHL_glcm_Id	wavelet-LHH_glcm_Id	wavelet-HLL_glcm_Id	wavelet-HLH_glcm_Id	wavelet-HHL_glcm_Id	wavelet-HHH_glcm_Id	wavelet-LLL_glcm_Id
		original_glcm_Idn	log-sigma-1-0-mm-3D_glcm_Idn	log-sigma-2-0-mm-3D_glcm_Idn	log-sigma-3-0-mm-3D_glcm_Idn	log-sigma-4-0-mm-3D_glcm_Idn	log-sigma-5-0-mm-3D_glcm_Idn	wavelet-LLH_glcm_Idn	wavelet-LHL_glcm_Idn	wavelet-LHH_glcm_Idn	wavelet-HLL_glcm_Idn	wavelet-HLH_glcm_Idn	wavelet-HHL_glcm_Idn	wavelet-HHH_glcm_Idn	wavelet-LLL_glcm_Idn
		original_glcm_InverseVariance	log-sigma-1-0-mm-3D_glcm_InverseVariance	log-sigma-2-0-mm-3D_glcm_InverseVariance	log-sigma-3-0-mm-3D_glcm_InverseVariance	log-sigma-4-0-mm-3D_glcm_InverseVariance	log-sigma-5-0-mm-3D_glcm_InverseVariance	wavelet-LLH_glcm_InverseVariance	wavelet-LHL_glcm_InverseVariance	wavelet-LHH_glcm_InverseVariance	wavelet-HLL_glcm_InverseVariance	wavelet-HLH_glcm_InverseVariance	wavelet-HHL_glcm_InverseVariance	wavelet-HHH_glcm_InverseVariance	wavelet-LLL_glcm_InverseVariance
		original_glcm_MaximumProbability	log-sigma-1-0-mm-3D_glcm_MaximumProbability	log-sigma-2-0-mm-3D_glcm_MaximumProbability	log-sigma-3-0-mm-3D_glcm_MaximumProbability	log-sigma-4-0-mm-3D_glcm_MaximumProbability	log-sigma-5-0-mm-3D_glcm_MaximumProbability	wavelet-LLH_glcm_MaximumProbability	wavelet-LHL_glcm_MaximumProbability	wavelet-LHH_glcm_MaximumProbability	wavelet-HLL_glcm_MaximumProbability	wavelet-HLH_glcm_MaximumProbability	wavelet-HHL_glcm_MaximumProbability	wavelet-HHH_glcm_MaximumProbability	wavelet-LLL_glcm_MaximumProbability
		original_glcm_SumEntropy	log-sigma-1-0-mm-3D_glcm_SumEntropy	log-sigma-2-0-mm-3D_glcm_SumEntropy	log-sigma-3-0-mm-3D_glcm_SumEntropy	log-sigma-4-0-mm-3D_glcm_SumEntropy	log-sigma-5-0-mm-3D_glcm_SumEntropy	wavelet-LLH_glcm_SumEntropy	wavelet-LHL_glcm_SumEntropy	wavelet-LHH_glcm_SumEntropy	wavelet-HLL_glcm_SumEntropy	wavelet-HLH_glcm_SumEntropy	wavelet-HHL_glcm_SumEntropy	wavelet-HHH_glcm_SumEntropy	wavelet-LLL_glcm_SumEntropy
		original_glcm_SumSquares	log-sigma-1-0-mm-3D_glcm_SumSquares	log-sigma-2-0-mm-3D_glcm_SumSquares	log-sigma-3-0-mm-3D_glcm_SumSquares	log-sigma-4-0-mm-3D_glcm_SumSquares	log-sigma-5-0-mm-3D_glcm_SumSquares	wavelet-LLH_glcm_SumSquares	wavelet-LHL_glcm_SumSquares	wavelet-LHH_glcm_SumSquares	wavelet-HLL_glcm_SumSquares	wavelet-HLH_glcm_SumSquares	wavelet-HHL_glcm_SumSquares	wavelet-HHH_glcm_SumSquares	wavelet-LLL_glcm_SumSquares
	Gray Level Run Length Matrix	original_glrlm_GrayLevelNonUniformity	log-sigma-1-0-mm-3D_glrlm_GrayLevelNonUniformity	log-sigma-2-0-mm-3D_glrlm_GrayLevelNonUniformity	log-sigma-3-0-mm-3D_glrlm_GrayLevelNonUniformity	log-sigma-4-0-mm-3D_glrlm_GrayLevelNonUniformity	log-sigma-5-0-mm-3D_glrlm_GrayLevelNonUniformity	wavelet-LLH_glrlm_GrayLevelNonUniformity	wavelet-LHL_glrlm_GrayLevelNonUniformity	wavelet-LHH_glrlm_GrayLevelNonUniformity	wavelet-HLL_glrlm_GrayLevelNonUniformity	wavelet-HLH_glrlm_GrayLevelNonUniformity	wavelet-HHL_glrlm_GrayLevelNonUniformity	wavelet-HHH_glrlm_GrayLevelNonUniformity	wavelet-LLL_glrlm_GrayLevelNonUniformity
		original_glrlm_GrayLevelNonUniformityNormalized	log-sigma-1-0-mm-3D_glrlm_GrayLevelNonUniformityNormalized	log-sigma-2-0-mm-3D_glrlm_GrayLevelNonUniformityNormalized	log-sigma-3-0-mm-3D_glrlm_GrayLevelNonUniformityNormalized	log-sigma-4-0-mm-3D_glrlm_GrayLevelNonUniformityNormalized	log-sigma-5-0-mm-3D_glrlm_GrayLevelNonUniformityNormalized	wavelet-LLH_glrlm_GrayLevelNonUniformityNormalized	wavelet-LHL_glrlm_GrayLevelNonUniformityNormalized	wavelet-LHH_glrlm_GrayLevelNonUniformityNormalized	wavelet-HLL_glrlm_GrayLevelNonUniformityNormalized	wavelet-HLH_glrlm_GrayLevelNonUniformityNormalized	wavelet-HHL_glrlm_GrayLevelNonUniformityNormalized	wavelet-HHH_glrlm_GrayLevelNonUniformityNormalized	wavelet-LLL_glrlm_GrayLevelNonUniformityNormalized
		original_glrlm_GrayLevelVariance	log-sigma-1-0-mm-3D_glrlm_GrayLevelVariance	log-sigma-2-0-mm-3D_glrlm_GrayLevelVariance	log-sigma-3-0-mm-3D_glrlm_GrayLevelVariance	log-sigma-4-0-mm-3D_glrlm_GrayLevelVariance	log-sigma-5-0-mm-3D_glrlm_GrayLevelVariance	wavelet-LLH_glrlm_GrayLevelVariance	wavelet-LHL_glrlm_GrayLevelVariance	wavelet-LHH_glrlm_GrayLevelVariance	wavelet-HLL_glrlm_GrayLevelVariance	wavelet-HLH_glrlm_GrayLevelVariance	wavelet-HHL_glrlm_GrayLevelVariance	wavelet-HHH_glrlm_GrayLevelVariance	wavelet-LLL_glrlm_GrayLevelVariance
		original_glrlm_HighGrayLevelRunEmphasis	log-sigma-1-0-mm-3D_glrlm_HighGrayLevelRunEmphasis	log-sigma-2-0-mm-3D_glrlm_HighGrayLevelRunEmphasis	log-sigma-3-0-mm-3D_glrlm_HighGrayLevelRunEmphasis	log-sigma-4-0-mm-3D_glrlm_HighGrayLevelRunEmphasis	log-sigma-5-0-mm-3D_glrlm_HighGrayLevelRunEmphasis	wavelet-LLH_glrlm_HighGrayLevelRunEmphasis	wavelet-LHL_glrlm_HighGrayLevelRunEmphasis	wavelet-LHH_glrlm_HighGrayLevelRunEmphasis	wavelet-HLL_glrlm_HighGrayLevelRunEmphasis	wavelet-HLH_glrlm_HighGrayLevelRunEmphasis	wavelet-HHL_glrlm_HighGrayLevelRunEmphasis	wavelet-HHH_glrlm_HighGrayLevelRunEmphasis	wavelet-LLL_glrlm_HighGrayLevelRunEmphasis
		original_glrlm_LongRunEmphasis	log-sigma-1-0-mm-3D_glrlm_LongRunEmphasis	log-sigma-2-0-mm-3D_glrlm_LongRunEmphasis	log-sigma-3-0-mm-3D_glrlm_LongRunEmphasis	log-sigma-4-0-mm-3D_glrlm_LongRunEmphasis	log-sigma-5-0-mm-3D_glrlm_LongRunEmphasis	wavelet-LLH_glrlm_LongRunEmphasis	wavelet-LHL_glrlm_LongRunEmphasis	wavelet-LHH_glrlm_LongRunEmphasis	wavelet-HLL_glrlm_LongRunEmphasis	wavelet-HLH_glrlm_LongRunEmphasis	wavelet-HHL_glrlm_LongRunEmphasis	wavelet-HHH_glrlm_LongRunEmphasis	wavelet-LLL_glrlm_LongRunEmphasis
		original_glrlm_LongRunHighGrayLevelEmphasis	log-sigma-1-0-mm-3D_glrlm_LongRunHighGrayLevelEmphasis	log-sigma-2-0-mm-3D_glrlm_LongRunHighGrayLevelEmphasis	log-sigma-3-0-mm-3D_glrlm_LongRunHighGrayLevelEmphasis	log-sigma-4-0-mm-3D_glrlm_LongRunHighGrayLevelEmphasis	log-sigma-5-0-mm-3D_glrlm_LongRunHighGrayLevelEmphasis	wavelet-LLH_glrlm_LongRunHighGrayLevelEmphasis	wavelet-LHL_glrlm_LongRunHighGrayLevelEmphasis	wavelet-LHH_glrlm_LongRunHighGrayLevelEmphasis	wavelet-HLL_glrlm_LongRunHighGrayLevelEmphasis	wavelet-HLH_glrlm_LongRunHighGrayLevelEmphasis	wavelet-HHL_glrlm_LongRunHighGrayLevelEmphasis	wavelet-HHH_glrlm_LongRunHighGrayLevelEmphasis	wavelet-LLL_glrlm_LongRunHighGrayLevelEmphasis
		original_glrlm_LongRunLowGrayLevelEmphasis	log-sigma-1-0-mm-3D_glrlm_LongRunLowGrayLevelEmphasis	log-sigma-2-0-mm-3D_glrlm_LongRunLowGrayLevelEmphasis	log-sigma-3-0-mm-3D_glrlm_LongRunLowGrayLevelEmphasis	log-sigma-4-0-mm-3D_glrlm_LongRunLowGrayLevelEmphasis	log-sigma-5-0-mm-3D_glrlm_LongRunLowGrayLevelEmphasis	wavelet-LLH_glrlm_LongRunLowGrayLevelEmphasis	wavelet-LHL_glrlm_LongRunLowGrayLevelEmphasis	wavelet-LHH_glrlm_LongRunLowGrayLevelEmphasis	wavelet-HLL_glrlm_LongRunLowGrayLevelEmphasis	wavelet-HLH_glrlm_LongRunLowGrayLevelEmphasis	wavelet-HHL_glrlm_LongRunLowGrayLevelEmphasis	wavelet-HHH_glrlm_LongRunLowGrayLevelEmphasis	wavelet-LLL_glrlm_LongRunLowGrayLevelEmphasis
		original_glrlm_LowGrayLevelRunEmphasis	log-sigma-1-0-mm-3D_glrlm_LowGrayLevelRunEmphasis	log-sigma-2-0-mm-3D_glrlm_LowGrayLevelRunEmphasis	log-sigma-3-0-mm-3D_glrlm_LowGrayLevelRunEmphasis	log-sigma-4-0-mm-3D_glrlm_LowGrayLevelRunEmphasis	log-sigma-5-0-mm-3D_glrlm_LowGrayLevelRunEmphasis	wavelet-LLH_glrlm_LowGrayLevelRunEmphasis	wavelet-LHL_glrlm_LowGrayLevelRunEmphasis	wavelet-LHH_glrlm_LowGrayLevelRunEmphasis	wavelet-HLL_glrlm_LowGrayLevelRunEmphasis	wavelet-HLH_glrlm_LowGrayLevelRunEmphasis	wavelet-HHL_glrlm_LowGrayLevelRunEmphasis	wavelet-HHH_glrlm_LowGrayLevelRunEmphasis	wavelet-LLL_glrlm_LowGrayLevelRunEmphasis
		original_glrlm_RunEntropy	log-sigma-1-0-mm-3D_glrlm_RunEntropy	log-sigma-2-0-mm-3D_glrlm_RunEntropy	log-sigma-3-0-mm-3D_glrlm_RunEntropy	log-sigma-4-0-mm-3D_glrlm_RunEntropy	log-sigma-5-0-mm-3D_glrlm_RunEntropy	wavelet-LLH_glrlm_RunEntropy	wavelet-LHL_glrlm_RunEntropy	wavelet-LHH_glrlm_RunEntropy	wavelet-HLL_glrlm_RunEntropy	wavelet-HLH_glrlm_RunEntropy	wavelet-HHL_glrlm_RunEntropy	wavelet-HHH_glrlm_RunEntropy	wavelet-LLL_glrlm_RunEntropy
		original_glrlm_RunLengthNonUniformity	log-sigma-1-0-mm-3D_glrlm_RunLengthNonUniformity	log-sigma-2-0-mm-3D_glrlm_RunLengthNonUniformity	log-sigma-3-0-mm-3D_glrlm_RunLengthNonUniformity	log-sigma-4-0-mm-3D_glrlm_RunLengthNonUniformity	log-sigma-5-0-mm-3D_glrlm_RunLengthNonUniformity	wavelet-LLH_glrlm_RunLengthNonUniformity	wavelet-LHL_glrlm_RunLengthNonUniformity	wavelet-LHH_glrlm_RunLengthNonUniformity	wavelet-HLL_glrlm_RunLengthNonUniformity	wavelet-HLH_glrlm_RunLengthNonUniformity	wavelet-HHL_glrlm_RunLengthNonUniformity	wavelet-HHH_glrlm_RunLengthNonUniformity	wavelet-LLL_glrlm_RunLengthNonUniformity
		original_glrlm_RunLengthNonUniformityNormalized	log-sigma-1-0-mm-3D_glrlm_RunLengthNonUniformityNormalized	log-sigma-2-0-mm-3D_glrlm_RunLengthNonUniformityNormalized	log-sigma-3-0-mm-3D_glrlm_RunLengthNonUniformityNormalized	log-sigma-4-0-mm-3D_glrlm_RunLengthNonUniformityNormalized	log-sigma-5-0-mm-3D_glrlm_RunLengthNonUniformityNormalized	wavelet-LLH_glrlm_RunLengthNonUniformityNormalized	wavelet-LHL_glrlm_RunLengthNonUniformityNormalized	wavelet-LHH_glrlm_RunLengthNonUniformityNormalized	wavelet-HLL_glrlm_RunLengthNonUniformityNormalized	wavelet-HLH_glrlm_RunLengthNonUniformityNormalized	wavelet-HHL_glrlm_RunLengthNonUniformityNormalized	wavelet-HHH_glrlm_RunLengthNonUniformityNormalized	wavelet-LLL_glrlm_RunLengthNonUniformityNormalized
		original_glrlm_RunPercentage	log-sigma-1-0-mm-3D_glrlm_RunPercentage	log-sigma-2-0-mm-3D_glrlm_RunPercentage	log-sigma-3-0-mm-3D_glrlm_RunPercentage	log-sigma-4-0-mm-3D_glrlm_RunPercentage	log-sigma-5-0-mm-3D_glrlm_RunPercentage	wavelet-LLH_glrlm_RunPercentage	wavelet-LHL_glrlm_RunPercentage	wavelet-LHH_glrlm_RunPercentage	wavelet-HLL_glrlm_RunPercentage	wavelet-HLH_glrlm_RunPercentage	wavelet-HHL_glrlm_RunPercentage	wavelet-HHH_glrlm_RunPercentage	wavelet-LLL_glrlm_RunPercentage
		original_glrlm_RunVariance	log-sigma-1-0-mm-3D_glrlm_RunVariance	log-sigma-2-0-mm-3D_glrlm_RunVariance	log-sigma-3-0-mm-3D_glrlm_RunVariance	log-sigma-4-0-mm-3D_glrlm_RunVariance	log-sigma-5-0-mm-3D_glrlm_RunVariance	wavelet-LLH_glrlm_RunVariance	wavelet-LHL_glrlm_RunVariance	wavelet-LHH_glrlm_RunVariance	wavelet-HLL_glrlm_RunVariance	wavelet-HLH_glrlm_RunVariance	wavelet-HHL_glrlm_RunVariance	wavelet-HHH_glrlm_RunVariance	wavelet-LLL_glrlm_RunVariance
		original_glrlm_ShortRunEmphasis	log-sigma-1-0-mm-3D_glrlm_ShortRunEmphasis	log-sigma-2-0-mm-3D_glrlm_ShortRunEmphasis	log-sigma-3-0-mm-3D_glrlm_ShortRunEmphasis	log-sigma-4-0-mm-3D_glrlm_ShortRunEmphasis	log-sigma-5-0-mm-3D_glrlm_ShortRunEmphasis	wavelet-LLH_glrlm_ShortRunEmphasis	wavelet-LHL_glrlm_ShortRunEmphasis	wavelet-LHH_glrlm_ShortRunEmphasis	wavelet-HLL_glrlm_ShortRunEmphasis	wavelet-HLH_glrlm_ShortRunEmphasis	wavelet-HHL_glrlm_ShortRunEmphasis	wavelet-HHH_glrlm_ShortRunEmphasis	wavelet-LLL_glrlm_ShortRunEmphasis
		original_glrlm_ShortRunHighGrayLevelEmphasis	log-sigma-1-0-mm-3D_glrlm_ShortRunHighGrayLevelEmphasis	log-sigma-2-0-mm-3D_glrlm_ShortRunHighGrayLevelEmphasis	log-sigma-3-0-mm-3D_glrlm_ShortRunHighGrayLevelEmphasis	log-sigma-4-0-mm-3D_glrlm_ShortRunHighGrayLevelEmphasis	log-sigma-5-0-mm-3D_glrlm_ShortRunHighGrayLevelEmphasis	wavelet-LLH_glrlm_ShortRunHighGrayLevelEmphasis	wavelet-LHL_glrlm_ShortRunHighGrayLevelEmphasis	wavelet-LHH_glrlm_ShortRunHighGrayLevelEmphasis	wavelet-HLL_glrlm_ShortRunHighGrayLevelEmphasis	wavelet-HLH_glrlm_ShortRunHighGrayLevelEmphasis	wavelet-HHL_glrlm_ShortRunHighGrayLevelEmphasis	wavelet-HHH_glrlm_ShortRunHighGrayLevelEmphasis	wavelet-LLL_glrlm_ShortRunHighGrayLevelEmphasis
		original_glrlm_ShortRunLowGrayLevelEmphasis	log-sigma-1-0-mm-3D_glrlm_ShortRunLowGrayLevelEmphasis	log-sigma-2-0-mm-3D_glrlm_ShortRunLowGrayLevelEmphasis	log-sigma-3-0-mm-3D_glrlm_ShortRunLowGrayLevelEmphasis	log-sigma-4-0-mm-3D_glrlm_ShortRunLowGrayLevelEmphasis	log-sigma-5-0-mm-3D_glrlm_ShortRunLowGrayLevelEmphasis	wavelet-LLH_glrlm_ShortRunLowGrayLevelEmphasis	wavelet-LHL_glrlm_ShortRunLowGrayLevelEmphasis	wavelet-LHH_glrlm_ShortRunLowGrayLevelEmphasis	wavelet-HLL_glrlm_ShortRunLowGrayLevelEmphasis	wavelet-HLH_glrlm_ShortRunLowGrayLevelEmphasis	wavelet-HHL_glrlm_ShortRunLowGrayLevelEmphasis	wavelet-HHH_glrlm_ShortRunLowGrayLevelEmphasis	wavelet-LLL_glrlm_ShortRunLowGrayLevelEmphasis
	Gray Level Size Zone Matrix	original_glszm_GrayLevelNonUniformity	log-sigma-1-0-mm-3D_glszm_GrayLevelNonUniformity	log-sigma-2-0-mm-3D_glszm_GrayLevelNonUniformity	log-sigma-3-0-mm-3D_glszm_GrayLevelNonUniformity	log-sigma-4-0-mm-3D_glszm_GrayLevelNonUniformity	log-sigma-5-0-mm-3D_glszm_GrayLevelNonUniformity	wavelet-LLH_glszm_GrayLevelNonUniformity	wavelet-LHL_glszm_GrayLevelNonUniformity	wavelet-LHH_glszm_GrayLevelNonUniformity	wavelet-HLL_glszm_GrayLevelNonUniformity	wavelet-HLH_glszm_GrayLevelNonUniformity	wavelet-HHL_glszm_GrayLevelNonUniformity	wavelet-HHH_glszm_GrayLevelNonUniformity	wavelet-LLL_glszm_GrayLevelNonUniformity
		original_glszm_GrayLevelNonUniformityNormalized	log-sigma-1-0-mm-3D_glszm_GrayLevelNonUniformityNormalized	log-sigma-2-0-mm-3D_glszm_GrayLevelNonUniformityNormalized	log-sigma-3-0-mm-3D_glszm_GrayLevelNonUniformityNormalized	log-sigma-4-0-mm-3D_glszm_GrayLevelNonUniformityNormalized	log-sigma-5-0-mm-3D_glszm_GrayLevelNonUniformityNormalized	wavelet-LLH_glszm_GrayLevelNonUniformityNormalized	wavelet-LHL_glszm_GrayLevelNonUniformityNormalized	wavelet-LHH_glszm_GrayLevelNonUniformityNormalized	wavelet-HLL_glszm_GrayLevelNonUniformityNormalized	wavelet-HLH_glszm_GrayLevelNonUniformityNormalized	wavelet-HHL_glszm_GrayLevelNonUniformityNormalized	wavelet-HHH_glszm_GrayLevelNonUniformityNormalized	wavelet-LLL_glszm_GrayLevelNonUniformityNormalized
		original_glszm_GrayLevelVariance	log-sigma-1-0-mm-3D_glszm_GrayLevelVariance	log-sigma-2-0-mm-3D_glszm_GrayLevelVariance	log-sigma-3-0-mm-3D_glszm_GrayLevelVariance	log-sigma-4-0-mm-3D_glszm_GrayLevelVariance	log-sigma-5-0-mm-3D_glszm_GrayLevelVariance	wavelet-LLH_glszm_GrayLevelVariance	wavelet-LHL_glszm_GrayLevelVariance	wavelet-LHH_glszm_GrayLevelVariance	wavelet-HLL_glszm_GrayLevelVariance	wavelet-HLH_glszm_GrayLevelVariance	wavelet-HHL_glszm_GrayLevelVariance	wavelet-HHH_glszm_GrayLevelVariance	wavelet-LLL_glszm_GrayLevelVariance
		original_glszm_HighGrayLevelZoneEmphasis	log-sigma-1-0-mm-3D_glszm_HighGrayLevelZoneEmphasis	log-sigma-2-0-mm-3D_glszm_HighGrayLevelZoneEmphasis	log-sigma-3-0-mm-3D_glszm_HighGrayLevelZoneEmphasis	log-sigma-4-0-mm-3D_glszm_HighGrayLevelZoneEmphasis	log-sigma-5-0-mm-3D_glszm_HighGrayLevelZoneEmphasis	wavelet-LLH_glszm_HighGrayLevelZoneEmphasis	wavelet-LHL_glszm_HighGrayLevelZoneEmphasis	wavelet-LHH_glszm_HighGrayLevelZoneEmphasis	wavelet-HLL_glszm_HighGrayLevelZoneEmphasis	wavelet-HLH_glszm_HighGrayLevelZoneEmphasis	wavelet-HHL_glszm_HighGrayLevelZoneEmphasis	wavelet-HHH_glszm_HighGrayLevelZoneEmphasis	wavelet-LLL_glszm_HighGrayLevelZoneEmphasis
		original_glszm_LargeAreaEmphasis	log-sigma-1-0-mm-3D_glszm_LargeAreaEmphasis	log-sigma-2-0-mm-3D_glszm_LargeAreaEmphasis	log-sigma-3-0-mm-3D_glszm_LargeAreaEmphasis	log-sigma-4-0-mm-3D_glszm_LargeAreaEmphasis	log-sigma-5-0-mm-3D_glszm_LargeAreaEmphasis	wavelet-LLH_glszm_LargeAreaEmphasis	wavelet-LHL_glszm_LargeAreaEmphasis	wavelet-LHH_glszm_LargeAreaEmphasis	wavelet-HLL_glszm_LargeAreaEmphasis	wavelet-HLH_glszm_LargeAreaEmphasis	wavelet-HHL_glszm_LargeAreaEmphasis	wavelet-HHH_glszm_LargeAreaEmphasis	wavelet-LLL_glszm_LargeAreaEmphasis
		original_glszm_LargeAreaHighGrayLevelEmphasis	log-sigma-1-0-mm-3D_glszm_LargeAreaHighGrayLevelEmphasis	log-sigma-2-0-mm-3D_glszm_LargeAreaHighGrayLevelEmphasis	log-sigma-3-0-mm-3D_glszm_LargeAreaHighGrayLevelEmphasis	log-sigma-4-0-mm-3D_glszm_LargeAreaHighGrayLevelEmphasis	log-sigma-5-0-mm-3D_glszm_LargeAreaHighGrayLevelEmphasis	wavelet-LLH_glszm_LargeAreaHighGrayLevelEmphasis	wavelet-LHL_glszm_LargeAreaHighGrayLevelEmphasis	wavelet-LHH_glszm_LargeAreaHighGrayLevelEmphasis	wavelet-HLL_glszm_LargeAreaHighGrayLevelEmphasis	wavelet-HLH_glszm_LargeAreaHighGrayLevelEmphasis	wavelet-HHL_glszm_LargeAreaHighGrayLevelEmphasis	wavelet-HHH_glszm_LargeAreaHighGrayLevelEmphasis	wavelet-LLL_glszm_LargeAreaHighGrayLevelEmphasis
		original_glszm_LargeAreaLowGrayLevelEmphasis	log-sigma-1-0-mm-3D_glszm_LargeAreaLowGrayLevelEmphasis	log-sigma-2-0-mm-3D_glszm_LargeAreaLowGrayLevelEmphasis	log-sigma-3-0-mm-3D_glszm_LargeAreaLowGrayLevelEmphasis	log-sigma-4-0-mm-3D_glszm_LargeAreaLowGrayLevelEmphasis	log-sigma-5-0-mm-3D_glszm_LargeAreaLowGrayLevelEmphasis	wavelet-LLH_glszm_LargeAreaLowGrayLevelEmphasis	wavelet-LHL_glszm_LargeAreaLowGrayLevelEmphasis	wavelet-LHH_glszm_LargeAreaLowGrayLevelEmphasis	wavelet-HLL_glszm_LargeAreaLowGrayLevelEmphasis	wavelet-HLH_glszm_LargeAreaLowGrayLevelEmphasis	wavelet-HHL_glszm_LargeAreaLowGrayLevelEmphasis	wavelet-HHH_glszm_LargeAreaLowGrayLevelEmphasis	wavelet-LLL_glszm_LargeAreaLowGrayLevelEmphasis
		original_glszm_LowGrayLevelZoneEmphasis	log-sigma-1-0-mm-3D_glszm_LowGrayLevelZoneEmphasis	log-sigma-2-0-mm-3D_glszm_LowGrayLevelZoneEmphasis	log-sigma-3-0-mm-3D_glszm_LowGrayLevelZoneEmphasis	log-sigma-4-0-mm-3D_glszm_LowGrayLevelZoneEmphasis	log-sigma-5-0-mm-3D_glszm_LowGrayLevelZoneEmphasis	wavelet-LLH_glszm_LowGrayLevelZoneEmphasis	wavelet-LHL_glszm_LowGrayLevelZoneEmphasis	wavelet-LHH_glszm_LowGrayLevelZoneEmphasis	wavelet-HLL_glszm_LowGrayLevelZoneEmphasis	wavelet-HLH_glszm_LowGrayLevelZoneEmphasis	wavelet-HHL_glszm_LowGrayLevelZoneEmphasis	wavelet-HHH_glszm_LowGrayLevelZoneEmphasis	wavelet-LLL_glszm_LowGrayLevelZoneEmphasis
		original_glszm_SizeZoneNonUniformity	log-sigma-1-0-mm-3D_glszm_SizeZoneNonUniformity	log-sigma-2-0-mm-3D_glszm_SizeZoneNonUniformity	log-sigma-3-0-mm-3D_glszm_SizeZoneNonUniformity	log-sigma-4-0-mm-3D_glszm_SizeZoneNonUniformity	log-sigma-5-0-mm-3D_glszm_SizeZoneNonUniformity	wavelet-LLH_glszm_SizeZoneNonUniformity	wavelet-LHL_glszm_SizeZoneNonUniformity	wavelet-LHH_glszm_SizeZoneNonUniformity	wavelet-HLL_glszm_SizeZoneNonUniformity	wavelet-HLH_glszm_SizeZoneNonUniformity	wavelet-HHL_glszm_SizeZoneNonUniformity	wavelet-HHH_glszm_SizeZoneNonUniformity	wavelet-LLL_glszm_SizeZoneNonUniformity
		original_glszm_SizeZoneNonUniformityNormalized	log-sigma-1-0-mm-3D_glszm_SizeZoneNonUniformityNormalized	log-sigma-2-0-mm-3D_glszm_SizeZoneNonUniformityNormalized	log-sigma-3-0-mm-3D_glszm_SizeZoneNonUniformityNormalized	log-sigma-4-0-mm-3D_glszm_SizeZoneNonUniformityNormalized	log-sigma-5-0-mm-3D_glszm_SizeZoneNonUniformityNormalized	wavelet-LLH_glszm_SizeZoneNonUniformityNormalized	wavelet-LHL_glszm_SizeZoneNonUniformityNormalized	wavelet-LHH_glszm_SizeZoneNonUniformityNormalized	wavelet-HLL_glszm_SizeZoneNonUniformityNormalized	wavelet-HLH_glszm_SizeZoneNonUniformityNormalized	wavelet-HHL_glszm_SizeZoneNonUniformityNormalized	wavelet-HHH_glszm_SizeZoneNonUniformityNormalized	wavelet-LLL_glszm_SizeZoneNonUniformityNormalized
		original_glszm_SmallAreaEmphasis	log-sigma-1-0-mm-3D_glszm_SmallAreaEmphasis	log-sigma-2-0-mm-3D_glszm_SmallAreaEmphasis	log-sigma-3-0-mm-3D_glszm_SmallAreaEmphasis	log-sigma-4-0-mm-3D_glszm_SmallAreaEmphasis	log-sigma-5-0-mm-3D_glszm_SmallAreaEmphasis	wavelet-LLH_glszm_SmallAreaEmphasis	wavelet-LHL_glszm_SmallAreaEmphasis	wavelet-LHH_glszm_SmallAreaEmphasis	wavelet-HLL_glszm_SmallAreaEmphasis	wavelet-HLH_glszm_SmallAreaEmphasis	wavelet-HHL_glszm_SmallAreaEmphasis	wavelet-HHH_glszm_SmallAreaEmphasis	wavelet-LLL_glszm_SmallAreaEmphasis
		original_glszm_SmallAreaHighGrayLevelEmphasis	log-sigma-1-0-mm-3D_glszm_SmallAreaHighGrayLevelEmphasis	log-sigma-2-0-mm-3D_glszm_SmallAreaHighGrayLevelEmphasis	log-sigma-3-0-mm-3D_glszm_SmallAreaHighGrayLevelEmphasis	log-sigma-4-0-mm-3D_glszm_SmallAreaHighGrayLevelEmphasis	log-sigma-5-0-mm-3D_glszm_SmallAreaHighGrayLevelEmphasis	wavelet-LLH_glszm_SmallAreaHighGrayLevelEmphasis	wavelet-LHL_glszm_SmallAreaHighGrayLevelEmphasis	wavelet-LHH_glszm_SmallAreaHighGrayLevelEmphasis	wavelet-HLL_glszm_SmallAreaHighGrayLevelEmphasis	wavelet-HLH_glszm_SmallAreaHighGrayLevelEmphasis	wavelet-HHL_glszm_SmallAreaHighGrayLevelEmphasis	wavelet-HHH_glszm_SmallAreaHighGrayLevelEmphasis	wavelet-LLL_glszm_SmallAreaHighGrayLevelEmphasis
		original_glszm_SmallAreaLowGrayLevelEmphasis	log-sigma-1-0-mm-3D_glszm_SmallAreaLowGrayLevelEmphasis	log-sigma-2-0-mm-3D_glszm_SmallAreaLowGrayLevelEmphasis	log-sigma-3-0-mm-3D_glszm_SmallAreaLowGrayLevelEmphasis	log-sigma-4-0-mm-3D_glszm_SmallAreaLowGrayLevelEmphasis	log-sigma-5-0-mm-3D_glszm_SmallAreaLowGrayLevelEmphasis	wavelet-LLH_glszm_SmallAreaLowGrayLevelEmphasis	wavelet-LHL_glszm_SmallAreaLowGrayLevelEmphasis	wavelet-LHH_glszm_SmallAreaLowGrayLevelEmphasis	wavelet-HLL_glszm_SmallAreaLowGrayLevelEmphasis	wavelet-HLH_glszm_SmallAreaLowGrayLevelEmphasis	wavelet-HHL_glszm_SmallAreaLowGrayLevelEmphasis	wavelet-HHH_glszm_SmallAreaLowGrayLevelEmphasis	wavelet-LLL_glszm_SmallAreaLowGrayLevelEmphasis
		original_glszm_ZoneEntropy	log-sigma-1-0-mm-3D_glszm_ZoneEntropy	log-sigma-2-0-mm-3D_glszm_ZoneEntropy	log-sigma-3-0-mm-3D_glszm_ZoneEntropy	log-sigma-4-0-mm-3D_glszm_ZoneEntropy	log-sigma-5-0-mm-3D_glszm_ZoneEntropy	wavelet-LLH_glszm_ZoneEntropy	wavelet-LHL_glszm_ZoneEntropy	wavelet-LHH_glszm_ZoneEntropy	wavelet-HLL_glszm_ZoneEntropy	wavelet-HLH_glszm_ZoneEntropy	wavelet-HHL_glszm_ZoneEntropy	wavelet-HHH_glszm_ZoneEntropy	wavelet-LLL_glszm_ZoneEntropy
		original_glszm_ZonePercentage	log-sigma-1-0-mm-3D_glszm_ZonePercentage	log-sigma-2-0-mm-3D_glszm_ZonePercentage	log-sigma-3-0-mm-3D_glszm_ZonePercentage	log-sigma-4-0-mm-3D_glszm_ZonePercentage	log-sigma-5-0-mm-3D_glszm_ZonePercentage	wavelet-LLH_glszm_ZonePercentage	wavelet-LHL_glszm_ZonePercentage	wavelet-LHH_glszm_ZonePercentage	wavelet-HLL_glszm_ZonePercentage	wavelet-HLH_glszm_ZonePercentage	wavelet-HHL_glszm_ZonePercentage	wavelet-HHH_glszm_ZonePercentage	wavelet-LLL_glszm_ZonePercentage
		original_glszm_ZoneVariance	log-sigma-1-0-mm-3D_glszm_ZoneVariance	log-sigma-2-0-mm-3D_glszm_ZoneVariance	log-sigma-3-0-mm-3D_glszm_ZoneVariance	log-sigma-4-0-mm-3D_glszm_ZoneVariance	log-sigma-5-0-mm-3D_glszm_ZoneVariance	wavelet-LLH_glszm_ZoneVariance	wavelet-LHL_glszm_ZoneVariance	wavelet-LHH_glszm_ZoneVariance	wavelet-HLL_glszm_ZoneVariance	wavelet-HLH_glszm_ZoneVariance	wavelet-HHL_glszm_ZoneVariance	wavelet-HHH_glszm_ZoneVariance	wavelet-LLL_glszm_ZoneVariance
	Gray Level Dependence Matrix	original_gldm_DependenceEntropy	log-sigma-1-0-mm-3D_gldm_DependenceEntropy	log-sigma-2-0-mm-3D_gldm_DependenceEntropy	log-sigma-3-0-mm-3D_gldm_DependenceEntropy	log-sigma-4-0-mm-3D_gldm_DependenceEntropy	log-sigma-5-0-mm-3D_gldm_DependenceEntropy	wavelet-LLH_gldm_DependenceEntropy	wavelet-LHL_gldm_DependenceEntropy	wavelet-LHH_gldm_DependenceEntropy	wavelet-HLL_gldm_DependenceEntropy	wavelet-HLH_gldm_DependenceEntropy	wavelet-HHL_gldm_DependenceEntropy	wavelet-HHH_gldm_DependenceEntropy	wavelet-LLL_gldm_DependenceEntropy
		original_gldm_DependenceNonUniformity	log-sigma-1-0-mm-3D_gldm_DependenceNonUniformity	log-sigma-2-0-mm-3D_gldm_DependenceNonUniformity	log-sigma-3-0-mm-3D_gldm_DependenceNonUniformity	log-sigma-4-0-mm-3D_gldm_DependenceNonUniformity	log-sigma-5-0-mm-3D_gldm_DependenceNonUniformity	wavelet-LLH_gldm_DependenceNonUniformity	wavelet-LHL_gldm_DependenceNonUniformity	wavelet-LHH_gldm_DependenceNonUniformity	wavelet-HLL_gldm_DependenceNonUniformity	wavelet-HLH_gldm_DependenceNonUniformity	wavelet-HHL_gldm_DependenceNonUniformity	wavelet-HHH_gldm_DependenceNonUniformity	wavelet-LLL_gldm_DependenceNonUniformity
		original_gldm_DependenceNonUniformityNormalized	log-sigma-1-0-mm-3D_gldm_DependenceNonUniformityNormalized	log-sigma-2-0-mm-3D_gldm_DependenceNonUniformityNormalized	log-sigma-3-0-mm-3D_gldm_DependenceNonUniformityNormalized	log-sigma-4-0-mm-3D_gldm_DependenceNonUniformityNormalized	log-sigma-5-0-mm-3D_gldm_DependenceNonUniformityNormalized	wavelet-LLH_gldm_DependenceNonUniformityNormalized	wavelet-LHL_gldm_DependenceNonUniformityNormalized	wavelet-LHH_gldm_DependenceNonUniformityNormalized	wavelet-HLL_gldm_DependenceNonUniformityNormalized	wavelet-HLH_gldm_DependenceNonUniformityNormalized	wavelet-HHL_gldm_DependenceNonUniformityNormalized	wavelet-HHH_gldm_DependenceNonUniformityNormalized	wavelet-LLL_gldm_DependenceNonUniformityNormalized
		original_gldm_DependenceVariance	log-sigma-1-0-mm-3D_gldm_DependenceVariance	log-sigma-2-0-mm-3D_gldm_DependenceVariance	log-sigma-3-0-mm-3D_gldm_DependenceVariance	log-sigma-4-0-mm-3D_gldm_DependenceVariance	log-sigma-5-0-mm-3D_gldm_DependenceVariance	wavelet-LLH_gldm_DependenceVariance	wavelet-LHL_gldm_DependenceVariance	wavelet-LHH_gldm_DependenceVariance	wavelet-HLL_gldm_DependenceVariance	wavelet-HLH_gldm_DependenceVariance	wavelet-HHL_gldm_DependenceVariance	wavelet-HHH_gldm_DependenceVariance	wavelet-LLL_gldm_DependenceVariance
		original_gldm_GrayLevelNonUniformity	log-sigma-1-0-mm-3D_gldm_GrayLevelNonUniformity	log-sigma-2-0-mm-3D_gldm_GrayLevelNonUniformity	log-sigma-3-0-mm-3D_gldm_GrayLevelNonUniformity	log-sigma-4-0-mm-3D_gldm_GrayLevelNonUniformity	log-sigma-5-0-mm-3D_gldm_GrayLevelNonUniformity	wavelet-LLH_gldm_GrayLevelNonUniformity	wavelet-LHL_gldm_GrayLevelNonUniformity	wavelet-LHH_gldm_GrayLevelNonUniformity	wavelet-HLL_gldm_GrayLevelNonUniformity	wavelet-HLH_gldm_GrayLevelNonUniformity	wavelet-HHL_gldm_GrayLevelNonUniformity	wavelet-HHH_gldm_GrayLevelNonUniformity	wavelet-LLL_gldm_GrayLevelNonUniformity
		original_gldm_GrayLevelVariance	log-sigma-1-0-mm-3D_gldm_GrayLevelVariance	log-sigma-2-0-mm-3D_gldm_GrayLevelVariance	log-sigma-3-0-mm-3D_gldm_GrayLevelVariance	log-sigma-4-0-mm-3D_gldm_GrayLevelVariance	log-sigma-5-0-mm-3D_gldm_GrayLevelVariance	wavelet-LLH_gldm_GrayLevelVariance	wavelet-LHL_gldm_GrayLevelVariance	wavelet-LHH_gldm_GrayLevelVariance	wavelet-HLL_gldm_GrayLevelVariance	wavelet-HLH_gldm_GrayLevelVariance	wavelet-HHL_gldm_GrayLevelVariance	wavelet-HHH_gldm_GrayLevelVariance	wavelet-LLL_gldm_GrayLevelVariance
		original_gldm_HighGrayLevelEmphasis	log-sigma-1-0-mm-3D_gldm_HighGrayLevelEmphasis	log-sigma-2-0-mm-3D_gldm_HighGrayLevelEmphasis	log-sigma-3-0-mm-3D_gldm_HighGrayLevelEmphasis	log-sigma-4-0-mm-3D_gldm_HighGrayLevelEmphasis	log-sigma-5-0-mm-3D_gldm_HighGrayLevelEmphasis	wavelet-LLH_gldm_HighGrayLevelEmphasis	wavelet-LHL_gldm_HighGrayLevelEmphasis	wavelet-LHH_gldm_HighGrayLevelEmphasis	wavelet-HLL_gldm_HighGrayLevelEmphasis	wavelet-HLH_gldm_HighGrayLevelEmphasis	wavelet-HHL_gldm_HighGrayLevelEmphasis	wavelet-HHH_gldm_HighGrayLevelEmphasis	wavelet-LLL_gldm_HighGrayLevelEmphasis
		original_gldm_LargeDependenceEmphasis	log-sigma-1-0-mm-3D_gldm_LargeDependenceEmphasis	log-sigma-2-0-mm-3D_gldm_LargeDependenceEmphasis	log-sigma-3-0-mm-3D_gldm_LargeDependenceEmphasis	log-sigma-4-0-mm-3D_gldm_LargeDependenceEmphasis	log-sigma-5-0-mm-3D_gldm_LargeDependenceEmphasis	wavelet-LLH_gldm_LargeDependenceEmphasis	wavelet-LHL_gldm_LargeDependenceEmphasis	wavelet-LHH_gldm_LargeDependenceEmphasis	wavelet-HLL_gldm_LargeDependenceEmphasis	wavelet-HLH_gldm_LargeDependenceEmphasis	wavelet-HHL_gldm_LargeDependenceEmphasis	wavelet-HHH_gldm_LargeDependenceEmphasis	wavelet-LLL_gldm_LargeDependenceEmphasis
		original_gldm_LargeDependenceHighGrayLevelEmphasis	log-sigma-1-0-mm-3D_gldm_LargeDependenceHighGrayLevelEmphasis	log-sigma-2-0-mm-3D_gldm_LargeDependenceHighGrayLevelEmphasis	log-sigma-3-0-mm-3D_gldm_LargeDependenceHighGrayLevelEmphasis	log-sigma-4-0-mm-3D_gldm_LargeDependenceHighGrayLevelEmphasis	log-sigma-5-0-mm-3D_gldm_LargeDependenceHighGrayLevelEmphasis	wavelet-LLH_gldm_LargeDependenceHighGrayLevelEmphasis	wavelet-LHL_gldm_LargeDependenceHighGrayLevelEmphasis	wavelet-LHH_gldm_LargeDependenceHighGrayLevelEmphasis	wavelet-HLL_gldm_LargeDependenceHighGrayLevelEmphasis	wavelet-HLH_gldm_LargeDependenceHighGrayLevelEmphasis	wavelet-HHL_gldm_LargeDependenceHighGrayLevelEmphasis	wavelet-HHH_gldm_LargeDependenceHighGrayLevelEmphasis	wavelet-LLL_gldm_LargeDependenceHighGrayLevelEmphasis
		original_gldm_LargeDependenceLowGrayLevelEmphasis	log-sigma-1-0-mm-3D_gldm_LargeDependenceLowGrayLevelEmphasis	log-sigma-2-0-mm-3D_gldm_LargeDependenceLowGrayLevelEmphasis	log-sigma-3-0-mm-3D_gldm_LargeDependenceLowGrayLevelEmphasis	log-sigma-4-0-mm-3D_gldm_LargeDependenceLowGrayLevelEmphasis	log-sigma-5-0-mm-3D_gldm_LargeDependenceLowGrayLevelEmphasis	wavelet-LLH_gldm_LargeDependenceLowGrayLevelEmphasis	wavelet-LHL_gldm_LargeDependenceLowGrayLevelEmphasis	wavelet-LHH_gldm_LargeDependenceLowGrayLevelEmphasis	wavelet-HLL_gldm_LargeDependenceLowGrayLevelEmphasis	wavelet-HLH_gldm_LargeDependenceLowGrayLevelEmphasis	wavelet-HHL_gldm_LargeDependenceLowGrayLevelEmphasis	wavelet-HHH_gldm_LargeDependenceLowGrayLevelEmphasis	wavelet-LLL_gldm_LargeDependenceLowGrayLevelEmphasis
		original_gldm_LowGrayLevelEmphasis	log-sigma-1-0-mm-3D_gldm_LowGrayLevelEmphasis	log-sigma-2-0-mm-3D_gldm_LowGrayLevelEmphasis	log-sigma-3-0-mm-3D_gldm_LowGrayLevelEmphasis	log-sigma-4-0-mm-3D_gldm_LowGrayLevelEmphasis	log-sigma-5-0-mm-3D_gldm_LowGrayLevelEmphasis	wavelet-LLH_gldm_LowGrayLevelEmphasis	wavelet-LHL_gldm_LowGrayLevelEmphasis	wavelet-LHH_gldm_LowGrayLevelEmphasis	wavelet-HLL_gldm_LowGrayLevelEmphasis	wavelet-HLH_gldm_LowGrayLevelEmphasis	wavelet-HHL_gldm_LowGrayLevelEmphasis	wavelet-HHH_gldm_LowGrayLevelEmphasis	wavelet-LLL_gldm_LowGrayLevelEmphasis
		original_gldm_SmallDependenceEmphasis	log-sigma-1-0-mm-3D_gldm_SmallDependenceEmphasis	log-sigma-2-0-mm-3D_gldm_SmallDependenceEmphasis	log-sigma-3-0-mm-3D_gldm_SmallDependenceEmphasis	log-sigma-4-0-mm-3D_gldm_SmallDependenceEmphasis	log-sigma-5-0-mm-3D_gldm_SmallDependenceEmphasis	wavelet-LLH_gldm_SmallDependenceEmphasis	wavelet-LHL_gldm_SmallDependenceEmphasis	wavelet-LHH_gldm_SmallDependenceEmphasis	wavelet-HLL_gldm_SmallDependenceEmphasis	wavelet-HLH_gldm_SmallDependenceEmphasis	wavelet-HHL_gldm_SmallDependenceEmphasis	wavelet-HHH_gldm_SmallDependenceEmphasis	wavelet-LLL_gldm_SmallDependenceEmphasis
		original_gldm_SmallDependenceHighGrayLevelEmphasis	log-sigma-1-0-mm-3D_gldm_SmallDependenceHighGrayLevelEmphasis	log-sigma-2-0-mm-3D_gldm_SmallDependenceHighGrayLevelEmphasis	log-sigma-3-0-mm-3D_gldm_SmallDependenceHighGrayLevelEmphasis	log-sigma-4-0-mm-3D_gldm_SmallDependenceHighGrayLevelEmphasis	log-sigma-5-0-mm-3D_gldm_SmallDependenceHighGrayLevelEmphasis	wavelet-LLH_gldm_SmallDependenceHighGrayLevelEmphasis	wavelet-LHL_gldm_SmallDependenceHighGrayLevelEmphasis	wavelet-LHH_gldm_SmallDependenceHighGrayLevelEmphasis	wavelet-HLL_gldm_SmallDependenceHighGrayLevelEmphasis	wavelet-HLH_gldm_SmallDependenceHighGrayLevelEmphasis	wavelet-HHL_gldm_SmallDependenceHighGrayLevelEmphasis	wavelet-HHH_gldm_SmallDependenceHighGrayLevelEmphasis	wavelet-LLL_gldm_SmallDependenceHighGrayLevelEmphasis
		original_gldm_SmallDependenceLowGrayLevelEmphasis	log-sigma-1-0-mm-3D_gldm_SmallDependenceLowGrayLevelEmphasis	log-sigma-2-0-mm-3D_gldm_SmallDependenceLowGrayLevelEmphasis	log-sigma-3-0-mm-3D_gldm_SmallDependenceLowGrayLevelEmphasis	log-sigma-4-0-mm-3D_gldm_SmallDependenceLowGrayLevelEmphasis	log-sigma-5-0-mm-3D_gldm_SmallDependenceLowGrayLevelEmphasis	wavelet-LLH_gldm_SmallDependenceLowGrayLevelEmphasis	wavelet-LHL_gldm_SmallDependenceLowGrayLevelEmphasis	wavelet-LHH_gldm_SmallDependenceLowGrayLevelEmphasis	wavelet-HLL_gldm_SmallDependenceLowGrayLevelEmphasis	wavelet-HLH_gldm_SmallDependenceLowGrayLevelEmphasis	wavelet-HHL_gldm_SmallDependenceLowGrayLevelEmphasis	wavelet-HHH_gldm_SmallDependenceLowGrayLevelEmphasis	wavelet-LLL_gldm_SmallDependenceLowGrayLevelEmphasis
